# Supplementary material for: CCL20-CCR6 axis mediates mucosal-associated invariant T-M2 macrophage crosstalk to drive immune dysregulation in liver cirrhosis
Source: Front Immunol. 2026 Jul 20;17:1859932. doi: 10.3389/fimmu.2026.1859932 (PMC13429398; doi:10.3389/fimmu.2026.1859932)
Supplement: Supplementary file 2 [file Supplementaryfile2.xlsx]

## Sheet: Table S1
	logFC	AveExpr	t	P.Value	adj.P.Val	B
EFEMP1	1.41445	3.59776	11.6579	4.13484e-18	9.64865e-14	30.4426
DPT	1.12895	4.0443	11.2349	2.27796e-17	2.44422e-13	28.7316
LUM	1.04866	7.26784	11.1558	3.14234e-17	2.44422e-13	28.4091
DKK3	0.59506	3.44308	10.6491	2.49828e-16	1.35617e-12	26.3313
THBS2	2.11103	4.95629	10.6125	2.90587e-16	1.35617e-12	26.1799
ITGBL1	1.0375	3.12915	9.55527	2.37958e-14	9.25458e-11	21.7693
COL1A2	1.27195	5.10726	9.42904	4.04945e-14	1.34991e-10	21.2375
EPHA3	0.60506	3.15199	9.35837	5.45556e-14	1.37172e-10	20.9394
BICC1	0.823908	3.14642	9.35618	5.50634e-14	1.37172e-10	20.9302
C7	1.10051	6.6327	9.34069	5.87839e-14	1.37172e-10	20.8648
JAG1	0.488283	3.89606	9.27261	7.83613e-14	1.66233e-10	20.5773
GEM	1.58392	4.63914	9.1729	1.19445e-13	2.25582e-10	20.1559
CD24	1.92654	6.41557	9.16088	1.25673e-13	2.25582e-10	20.1051
AQP1	1.38509	4.16869	9.09087	1.69017e-13	2.81716e-10	19.8089
CXCL6	2.14304	4.99123	8.73211	7.74052e-13	1.20417e-09	18.2886
DCN	0.37471	6.49755	8.56519	1.57359e-12	2.29498e-09	17.5802
FBN1	0.574459	3.71685	8.53322	1.80274e-12	2.47453e-09	17.4445
ID4	0.444484	2.88661	8.38469	3.39138e-12	4.39655e-09	16.8138
CACNA2D1	0.468509	2.91784	8.3102	4.65657e-12	5.64196e-09	16.4975
EPCAM	2.14656	4.93314	8.30133	4.83562e-12	5.64196e-09	16.4599
COL3A1	1.06803	8.06491	8.17479	8.28683e-12	9.20825e-09	15.9226
STMN2	1.24944	3.07121	8.11962	1.04806e-11	1.11165e-08	15.6884
COL4A1	0.629045	5.254	8.10408	1.11973e-11	1.13604e-08	15.6225
GPX8	0.509464	3.03729	8.06425	1.32662e-11	1.28986e-08	15.4534
CLDN11	0.438757	3.56211	8.00946	1.67498e-11	1.56343e-08	15.221
PLCXD3	0.761827	3.32202	7.95499	2.112e-11	1.89552e-08	14.99
ANTXR1	0.160465	2.87673	7.77728	4.49782e-11	3.88728e-08	14.2369
C1orf198	0.682229	5.20784	7.60365	9.40637e-11	7.71704e-08	13.5023
MGP	0.869894	3.65909	7.59909	9.59049e-11	7.71704e-08	13.483
IGFBP7	0.54662	7.96885	7.52365	1.32105e-10	1.01221e-07	13.1643
PNMA1	0.495818	5.98972	7.51946	1.3447e-10	1.01221e-07	13.1467
DCDC2	0.696184	2.80695	7.46268	1.71093e-10	1.24764e-07	12.9071
PDGFRA	0.19546	3.86903	7.43267	1.94306e-10	1.37398e-07	12.7805
EFEMP2	0.40658	4.18315	7.36466	2.59203e-10	1.77897e-07	12.4939
NALCN	0.224628	2.55766	7.31199	3.23952e-10	2.15983e-07	12.2722
CHST9	1.37182	5.68716	7.24799	4.24671e-10	2.7527e-07	12.0031
FXYD2	0.757177	3.88612	7.23082	4.56645e-10	2.87995e-07	11.931
PDGFD	0.599051	3.41803	7.16263	6.09115e-10	3.74045e-07	11.6447
FSTL1	0.436322	4.7735	7.12281	7.20593e-10	4.31155e-07	11.4778
SPON1	0.266161	2.58138	7.0554	9.57486e-10	5.58573e-07	11.1955
P2RX5-TAX1BP3	0.802487	7.93572	7.03083	1.06193e-09	5.91432e-07	11.0927
COL6A3	0.999643	6.90569	7.03025	1.0645e-09	5.91432e-07	11.0903
FLRT2	0.344719	3.15345	7.00658	1.17609e-09	6.38236e-07	10.9913
ITGAV	0.676954	8.66306	7.00072	1.20546e-09	6.39303e-07	10.9668
LBH	0.670087	5.2139	6.98309	1.2983e-09	6.73239e-07	10.8932
TAGLN	0.686665	4.14744	6.97314	1.35381e-09	6.86764e-07	10.8516
GLT8D2	0.353926	3.84981	6.92482	1.65881e-09	8.23581e-07	10.65
SOX4	0.385837	3.29715	6.91555	1.7247e-09	8.29911e-07	10.6113
WBP5	0.96509	8.05519	6.91308	1.74269e-09	8.29911e-07	10.601
CLDN10	1.3189	4.26623	6.90465	1.80555e-09	8.42649e-07	10.5659
LIMA1	0.350626	5.46489	6.88229	1.98325e-09	9.07434e-07	10.4727
ANK3	0.327257	4.02919	6.85646	2.21042e-09	9.91928e-07	10.3652
LAMA2	0.296662	3.28133	6.84448	2.32433e-09	1.02337e-06	10.3153
FBLN5	0.906474	3.66354	6.8034	2.76118e-09	1.19319e-06	10.1445
GJA1	0.841608	6.33201	6.74814	3.48021e-09	1.47656e-06	9.91503
MSRB3	0.246961	3.01692	6.73322	3.70431e-09	1.52563e-06	9.85316
SRPX	0.860134	6.99253	6.73179	3.72664e-09	1.52563e-06	9.8472
VCAN	0.469783	3.03692	6.67076	4.80936e-09	1.91826e-06	9.5944
HEPH	0.18458	2.57625	6.66874	4.85011e-09	1.91826e-06	9.58604
CCDC146	0.907058	3.48176	6.66316	4.96439e-09	1.93073e-06	9.56297
C12orf75	1.018	3.06876	6.61513	6.06588e-09	2.32045e-06	9.36442
FXYD2	1.22545	6.0436	6.55369	7.83529e-09	2.92808e-06	9.1109
CDH11	0.266305	2.52901	6.55155	7.90526e-09	2.92808e-06	9.1021
MAP1B	0.354121	3.09306	6.47943	1.06684e-08	3.88981e-06	8.80531
SPARC	0.499418	8.46068	6.41494	1.39401e-08	5.0045e-06	8.5406
TACSTD2	0.265798	2.62655	6.35331	1.79899e-08	6.36051e-06	8.2883
POLR3H	-0.132666	3.44065	-6.33766	1.91924e-08	6.59727e-06	8.22431
COL14A1	0.360064	3.24996	6.33404	1.94816e-08	6.59727e-06	8.20951
ROBO1	1.10459	5.97031	6.33371	1.95077e-08	6.59727e-06	8.20819
S100A6	0.380023	4.39286	6.3218	2.04911e-08	6.83084e-06	8.15956
TUBA1A	0.668312	8.10423	6.28748	2.36095e-08	7.75953e-06	8.0195
RCAN2	0.997828	3.54704	6.24497	2.81285e-08	9.11637e-06	7.84638
IL17RC	-0.382565	5.20889	-6.22974	2.99484e-08	9.57324e-06	7.78442
RELL1	0.203671	4.67275	6.20156	3.36289e-08	1.06045e-05	7.66989
NMNAT3	-0.156617	3.30724	-6.17844	3.69782e-08	1.15052e-05	7.57609
PAM	0.340045	5.38799	6.16075	3.97641e-08	1.20889e-05	7.50434
LTBP2	0.369792	3.05997	6.15998	3.98904e-08	1.20889e-05	7.50121
CDC42EP3	0.352609	3.46467	6.14299	4.27686e-08	1.2795e-05	7.43239
SOX9	1.21538	4.06292	6.11694	4.75876e-08	1.40564e-05	7.32696
CYYR1	0.485996	4.02173	6.0859	5.40347e-08	1.57613e-05	7.20151
PDZRN3	0.304662	3.00854	6.06958	5.77629e-08	1.66407e-05	7.13565
PEX16	-0.281318	4.62029	-6.05483	6.13509e-08	1.74588e-05	7.07617
RASSF3	0.770556	5.713	6.04855	6.29448e-08	1.76966e-05	7.05086
DCAF11	-0.41162	7.20116	-6.03206	6.73267e-08	1.87032e-05	6.98444
COL1A1	0.691886	4.73291	6.02898	6.81791e-08	1.87172e-05	6.97203
MTHFD2	0.45142	3.65005	6.02262	6.99719e-08	1.87767e-05	6.94641
PALLD	0.688913	5.19366	6.0225	7.00051e-08	1.87767e-05	6.94595
ANGPTL6	-0.535826	5.69722	-6.00143	7.62845e-08	2.02284e-05	6.86119
CRIM1	0.641953	5.30635	5.9918	7.93368e-08	2.08014e-05	6.82249
FZD7	0.316843	2.62169	5.98528	8.14711e-08	2.11237e-05	6.7963
NEURL1B	0.475618	6.49793	5.96267	8.93248e-08	2.28247e-05	6.70552
FAM13C	0.275216	3.06879	5.95838	9.08974e-08	2.28247e-05	6.68831
KRT7	0.16642	2.59113	5.95819	9.09662e-08	2.28247e-05	6.68757
2026-03-02	-0.373621	9.59096	-5.93847	9.85588e-08	2.44667e-05	6.60851
CPSF3L	-0.127227	3.31416	-5.91919	1.06587e-07	2.6181e-05	6.5313
AEBP1	0.700148	5.22064	5.90181	1.14375e-07	2.78015e-05	6.46177
NTS	1.5224	4.37014	5.89511	1.17524e-07	2.82724e-05	6.435
ARL15	0.409546	5.14745	5.88013	1.24877e-07	2.97349e-05	6.37518
FAM150B	0.981323	3.80956	5.85957	1.3572e-07	3.19901e-05	6.29313
GPR98	-0.168674	3.42863	-5.85209	1.39892e-07	3.26438e-05	6.26329
AMIGO2	0.472172	5.88916	5.84486	1.44044e-07	3.32798e-05	6.23447
YAP1	0.34717	6.48337	5.82991	1.53016e-07	3.50062e-05	6.17493
CRIM1	0.692115	6.1496	5.81697	1.6123e-07	3.65272e-05	6.12342
SLC12A2	0.567411	4.24448	5.81372	1.63355e-07	3.66527e-05	6.11052
PODXL	0.503918	3.49033	5.79763	1.74315e-07	3.87394e-05	6.04656
ZFPM2	0.448212	4.93247	5.78298	1.84926e-07	4.05247e-05	5.98836
LHFP	0.671374	5.2618	5.78178	1.85821e-07	4.05247e-05	5.9836
SFT2D3	-0.131475	3.75341	-5.76265	2.00713e-07	4.3367e-05	5.90769
CCL20	1.35464	3.87507	5.75442	2.07476e-07	4.44171e-05	5.87506
SARDH	-0.153439	3.15549	-5.7448	2.15659e-07	4.57491e-05	5.83698
LOC284014	-0.0941926	3.48253	-5.72634	2.32284e-07	4.88319e-05	5.76388
ELK3	0.247427	5.24206	5.72392	2.34549e-07	4.88679e-05	5.75432
PRODH2	-0.235694	5.42849	-5.7144	2.43692e-07	5.03235e-05	5.71668
MAP9	0.148658	2.60897	5.70244	2.5568e-07	5.23358e-05	5.66943
CYP2C19	-2.24271	7.35155	-5.68593	2.7319e-07	5.50246e-05	5.60424
THOP1	-0.961164	6.33068	-5.68496	2.74252e-07	5.50246e-05	5.60042
COL4A2	0.480692	4.45278	5.68348	2.75889e-07	5.50246e-05	5.59457
LAMB1	0.658306	4.78256	5.66067	3.0229e-07	5.97791e-05	5.50466
TMEM200A	0.543855	2.62374	5.64891	3.16858e-07	6.19066e-05	5.45836
FAM102B	0.496678	5.98201	5.64774	3.18354e-07	6.19066e-05	5.45372
CTSK	0.835053	4.49516	5.63121	3.40105e-07	6.55896e-05	5.38872
SERPINE2	0.378631	4.78684	5.58712	4.05562e-07	7.75721e-05	5.21565
SSPN	0.377284	2.72764	5.58441	4.09977e-07	7.77789e-05	5.205
PTPN14	0.250606	2.66178	5.57438	4.26682e-07	8.02954e-05	5.16574
NARR	0.419616	3.96923	5.54256	4.84307e-07	9.04104e-05	5.04124
CCS	-0.412384	6.85422	-5.53899	4.91231e-07	9.09751e-05	5.0273
HEG1	0.439556	4.86648	5.53318	5.02698e-07	9.23657e-05	5.00462
SLC25A24	0.300926	3.75669	5.52956	5.0998e-07	9.28308e-05	4.99049
IFT80	0.26635	3.6705	5.52799	5.13185e-07	9.28308e-05	4.98434
GALE	-0.187429	3.46457	-5.52121	5.27181e-07	9.46289e-05	4.9579
MOXD1	0.194081	2.48575	5.49951	5.74607e-07	0.000102355	4.87328
ZDHHC13	0.153728	2.96387	5.49558	5.83631e-07	0.000103174	4.85798
ADAMTS1	0.350776	3.08535	5.49099	5.94339e-07	0.000104277	4.84012
SELM	0.792082	5.11654	5.48411	6.10779e-07	0.000106362	4.81332
THY1	0.392916	2.8155	5.47917	6.22836e-07	0.00010727	4.79412
RERG	0.218452	2.72124	5.47822	6.25188e-07	0.00010727	4.79042
TMEM259	-0.0964135	3.1697	-5.47077	6.43916e-07	0.000109677	4.76144
COQ10A	-0.523841	5.82009	-5.46476	6.59406e-07	0.000111502	4.7381
MYL12B	0.319577	11.6087	5.46107	6.69107e-07	0.000111719	4.72376
DTNA	0.142984	2.44951	5.46032	6.71084e-07	0.000111719	4.72086
EHF	0.182548	2.8137	5.45883	6.75057e-07	0.000111719	4.71507
NEXN	0.684976	3.04273	5.4433	7.17817e-07	0.00011796	4.65477
BHLHE22	0.262706	2.90024	5.43732	7.34976e-07	0.000118717	4.63158
GGACT	-0.289865	3.67956	-5.43627	7.38026e-07	0.000118717	4.62752
NADK	-0.171133	5.14869	-5.43597	7.38903e-07	0.000118717	4.62635
BACE2	0.453892	3.18853	5.43464	7.42778e-07	0.000118717	4.62122
MTMR2	0.203149	3.4063	5.42521	7.70964e-07	0.000122384	4.58466
SIRT5	-0.137364	4.43243	-5.42274	7.78511e-07	0.000122489	4.5751
ANK2	0.0498992	2.38914	5.42157	7.82125e-07	0.000122489	4.57055
ZMAT3	0.710842	6.29664	5.40942	8.20524e-07	0.000126576	4.52352
SLIT2	0.225665	2.8718	5.40813	8.247e-07	0.000126576	4.51853
FAM129A	0.557653	3.34945	5.40775	8.25937e-07	0.000126576	4.51706
LINC00963	-0.281653	3.87524	-5.40653	8.29915e-07	0.000126576	4.51235
MOB3B	0.219047	2.70408	5.40462	8.36194e-07	0.000126705	4.50495
ACSM2A	-0.420279	10.3707	-5.38286	9.11036e-07	0.000137155	4.42085
PRKACA	-0.177599	3.76066	-5.37912	9.24534e-07	0.000138295	4.40642
ABI3BP	0.23157	3.28452	5.37274	9.48039e-07	0.000140908	4.38179
CHSY1	0.369535	7.29421	5.35495	1.01673e-06	0.00015016	4.31318
NAP1L1	0.327805	8.10561	5.34901	1.04074e-06	0.00015274	4.29029
MAP2	0.352087	3.66012	5.31865	1.17236e-06	0.000170982	4.17352
CXCL12	0.384757	9.27306	5.3072	1.22613e-06	0.000177712	4.12956
KCTD12	0.727025	7.93026	5.30037	1.25936e-06	0.000181402	4.10335
AKAP7	0.26635	6.50192	5.26043	1.47216e-06	0.000210753	3.95035
MRPL37	-0.362486	7.81396	-5.2348	1.62685e-06	0.000230322	3.85248
GABBR1	1.65747	8.18297	5.23453	1.62859e-06	0.000230322	3.85143
MUM1L1	0.925451	4.17575	5.23153	1.64774e-06	0.000231626	3.83998
CRISPLD2	0.282557	3.14418	5.2213	1.71467e-06	0.000239591	3.80099
PARP16	-0.20569	3.476	-5.21534	1.7549e-06	0.000243754	3.77827
RBP5	-0.478866	9.23421	-5.20495	1.82731e-06	0.000250683	3.73869
SMOC2	0.320188	2.51652	5.20443	1.83099e-06	0.000250683	3.73672
TANC1	0.165197	3.59515	5.20358	1.83702e-06	0.000250683	3.7335
SLC26A2	0.355843	3.99853	5.20104	1.85526e-06	0.000251012	3.72382
NCK2	0.47162	5.28672	5.20025	1.86094e-06	0.000251012	3.72083
MOGAT2	-0.443189	4.73551	-5.19248	1.918e-06	0.000257222	3.69126
GLS	0.150897	3.2802	5.18452	1.97818e-06	0.000263776	3.66102
PEX11G	-0.348264	5.70837	-5.16874	2.10307e-06	0.000278836	3.6011
ANXA4	0.415148	10.3156	5.16085	2.1684e-06	0.000285873	3.57116
GSTZ1	-0.664448	8.92572	-5.15915	2.18267e-06	0.000286139	3.56474
MIR1244-3	0.175773	11.3013	5.15439	2.22331e-06	0.000289837	3.54669
CLPTM1L	-0.384627	6.45449	-5.1431	2.32262e-06	0.000300712	3.50393
LINC00152	0.477501	3.40684	5.14201	2.3325e-06	0.000300712	3.49978
VWF	0.220599	3.08493	5.13857	2.36374e-06	0.000303066	3.48676
ACSM3	-0.872666	6.75338	-5.13133	2.4308e-06	0.00030996	3.45939
PKDCC	0.27941	3.95709	5.12492	2.49177e-06	0.000316007	3.43516
BEX2	0.505751	3.17303	5.11827	2.55663e-06	0.000321044	3.41003
MLX	-0.248434	5.57076	-5.11803	2.559e-06	0.000321044	3.40912
ARID5B	0.0851779	2.81996	5.11052	2.63426e-06	0.000328719	3.38077
ECI2	-0.256294	11.0516	-5.1091	2.64875e-06	0.00032877	3.3754
SIRT3	-0.209863	4.16258	-5.09883	2.75577e-06	0.000340243	3.33667
IER5	0.431212	6.53594	5.09503	2.79652e-06	0.000343457	3.32232
SH3YL1	0.440945	4.79516	5.08764	2.87724e-06	0.00035152	3.29449
CHI3L1	1.47063	5.00964	5.07439	3.02796e-06	0.000368007	3.24458
COL12A1	0.09653	2.6873	5.06171	3.17924e-06	0.000384391	3.19692
GPER1	-0.280846	4.10706	-5.04045	3.44982e-06	0.000414018	3.1171
NDEL1	-0.152766	4.55706	-5.03913	3.46729e-06	0.000414018	3.11216
SLC6A13	-0.101666	2.64124	-5.03837	3.4775e-06	0.000414018	3.10929
RAD52	-0.023689	2.73935	-5.03247	3.5571e-06	0.000420535	3.08717
LOXL4	0.480313	2.74812	5.03129	3.57325e-06	0.000420535	3.08275
LDHB	0.447125	7.76872	5.03034	3.58631e-06	0.000420535	3.07918
LINC00415	-0.0352389	2.94327	-5.01555	3.79547e-06	0.000439286	3.02381
UPB1	-0.425674	7.67922	-5.01495	3.80417e-06	0.000439286	3.02157
SLCO3A1	0.147554	3.17031	5.01316	3.83042e-06	0.000439286	3.01485
GRHPR	-0.2688	10.6019	-5.01286	3.83475e-06	0.000439286	3.01375
CCL19	1.24072	4.7476	5.01248	3.84034e-06	0.000439286	3.01233
HAAO	-0.670319	6.70368	-5.00856	3.89838e-06	0.00044151	2.99768
THBS1	0.230572	3.28432	5.00832	3.90195e-06	0.00044151	2.99678
SGCD	0.136026	2.77263	5.00735	3.91654e-06	0.00044151	2.99314
SUSD2	0.151282	2.65636	4.9973	4.07007e-06	0.000455434	2.95558
S100A7A	-0.0512978	3.39934	-4.99672	4.0791e-06	0.000455434	2.95342
WRAP53	-0.0575612	2.9261	-4.99087	4.17141e-06	0.000463523	2.93156
MCAM	0.247555	3.83221	4.98744	4.22644e-06	0.000467412	2.91877
BCKDHB	-0.342345	7.14258	-4.98402	4.28211e-06	0.000471335	2.90599
MITF	0.175583	4.70486	4.97774	4.38606e-06	0.00048051	2.88257
ACOX2	-0.285436	10.0291	-4.9757	4.42035e-06	0.000482004	2.87497
HGF	0.234117	3.62422	4.95592	4.76676e-06	0.000517359	2.80131
ANXA3	0.386899	2.76188	4.94818	4.9095e-06	0.000530385	2.77252
F3	0.330565	2.96006	4.9352	5.15819e-06	0.000554683	2.72429
FRMD6	0.655828	5.66119	4.9286	5.28928e-06	0.000566171	2.69981
HPN	-0.266806	10.0034	-4.92311	5.40086e-06	0.000575475	2.67944
PKD2	-0.813664	8.161	-4.91262	5.6205e-06	0.000596156	2.64055
SFXN2	-0.250918	4.48916	-4.8953	6.00247e-06	0.00063379	2.57642
VGLL3	0.131076	2.42245	4.88422	6.25977e-06	0.000657571	2.53548
SESN1	0.481369	6.66583	4.8832	6.28405e-06	0.000657571	2.53171
LEPROT	0.159977	7.8127	4.87426	6.50049e-06	0.000677183	2.49869
SOD1	-0.14699	13.2377	-4.87069	6.5888e-06	0.000683332	2.48554
PRICKLE1	0.106242	2.79808	4.86701	6.68115e-06	0.000689844	2.47197
HSPA2	0.51382	3.30369	4.86124	6.82857e-06	0.000701959	2.45069
GJC2	-0.0379134	3.02536	-4.85616	6.96093e-06	0.000711553	2.43198
ZBTB48	-0.307418	3.35619	-4.85533	6.98289e-06	0.000711553	2.42891
PDE6B	-0.0479674	2.88577	-4.84443	7.27637e-06	0.000738235	2.38878
EPB41L4B	-0.197233	5.18494	-4.81993	7.9806e-06	0.000806179	2.29876
COL4A4	0.363526	3.07161	4.81833	8.02887e-06	0.000807559	2.29289
CHST4	0.651451	3.22753	4.81677	8.07643e-06	0.000808856	2.28714
HMGN4	0.442568	7.26605	4.81303	8.19089e-06	0.000816813	2.27343
BLVRB	-0.481195	8.69298	-4.80982	8.29053e-06	0.000823232	2.26165
U2AF1	0.322337	3.03629	4.80693	8.38116e-06	0.000825741	2.25106
CAV2	0.332213	7.02254	4.80675	8.38657e-06	0.000825741	2.25043
ADAMTS2	0.179766	2.56891	4.80189	8.54141e-06	0.000837453	2.23261
ITGB8	0.136838	2.48119	4.79953	8.61748e-06	0.000841376	2.22398
HDGFRP3	0.123483	2.78347	4.79522	8.75849e-06	0.00085158	2.20817
DHRS2	-1.21953	4.25253	-4.79124	8.89032e-06	0.000860811	2.19362
COL16A1	0.34544	3.34682	4.77629	9.40374e-06	0.000906762	2.13895
SFT2D3	-0.13264	4.46273	-4.77479	9.45676e-06	0.000908121	2.13348
FMOD	0.279226	2.66545	4.76951	9.6457e-06	0.000922469	2.11422
MARCKS	0.447651	6.37593	4.76669	9.74836e-06	0.000928481	2.10391
ATAD3A	-0.218375	2.91482	-4.76392	9.85015e-06	0.000930799	2.0938
TOLLIP	-0.157223	4.76815	-4.7628	9.89142e-06	0.000930799	2.08973
OGFOD2	-0.176654	3.6898	-4.7618	9.92866e-06	0.000930799	2.08607
PCSK5	0.219431	2.95116	4.7617	9.93225e-06	0.000930799	2.08572
NAGS	-0.582726	5.4369	-4.75346	1.02438e-05	0.000956158	2.05566
ASPG	-0.427496	3.60534	-4.74746	1.04764e-05	0.000973976	2.0338
CAP2	0.553688	4.4602	4.74399	1.06132e-05	0.00098277	2.02118
ZNF430	0.174338	2.95031	4.74184	1.06989e-05	0.00098679	2.01336
NUDC	-0.267719	5.91801	-4.7381	1.08498e-05	0.000996775	1.99972
SERPINH1	0.354473	4.65853	4.73167	1.11137e-05	0.00101306	1.97634
SCAND2P	-0.0245243	2.61019	-4.73166	1.11139e-05	0.00101306	1.97633
DNAJC10	0.197884	4.3116	4.72979	1.11921e-05	0.00101622	1.9695
LINC00982	-0.0250812	2.5659	-4.72854	1.12443e-05	0.001017	1.96498
WASF1	0.383173	3.85612	4.72713	1.13039e-05	0.00101844	1.95983
CYBRD1	0.471086	5.3341	4.72334	1.14648e-05	0.00102897	1.94608
GNA13	0.195563	6.16441	4.7139	1.18759e-05	0.00106177	1.91182
SPTBN2	-0.0334385	2.68094	-4.70967	1.20648e-05	0.00107455	1.89646
GUCY1A3	0.474171	5.44696	4.70783	1.21477e-05	0.00107782	1.8898
MSANTD3-TMEFF1	0.135219	2.50081	4.70277	1.23793e-05	0.00109194	1.87143
TTC36	-0.423239	8.93947	-4.70231	1.24004e-05	0.00109194	1.86978
PMP22	0.106177	3.12478	4.70044	1.24872e-05	0.00109544	1.863
TMEM55A	0.439367	3.9423	4.69024	1.29702e-05	0.00112904	1.82609
CTGF	0.850366	4.52687	4.689	1.30306e-05	0.00112904	1.82157
KIF5B	0.25871	6.09534	4.68898	1.30315e-05	0.00112904	1.82151
TES	0.26931	4.58295	4.68832	1.30636e-05	0.00112904	1.81911
ANKRD35	-0.6426	4.37535	-4.67946	1.35011e-05	0.00116254	1.78709
KLHL29	0.127205	2.48604	4.67842	1.35533e-05	0.00116274	1.78334
C16orf13	-0.122813	3.58444	-4.67673	1.36386e-05	0.00116399	1.77723
ECI1	-0.32162	8.50006	-4.67616	1.36676e-05	0.00116399	1.77517
C1QTNF7	0.191374	2.67131	4.67313	1.38224e-05	0.00116992	1.76422
HSD17B8	-0.275025	8.72548	-4.67284	1.38375e-05	0.00116992	1.76316
LUZP6	0.190762	8.89749	4.67054	1.39562e-05	0.00117569	1.75486
C16orf58	-0.216396	4.20147	-4.66648	1.41682e-05	0.00118926	1.74021
CAPN2	0.346412	4.98332	4.66546	1.42219e-05	0.00118949	1.73653
OAT	-1.0341	10.4964	-4.66367	1.43167e-05	0.00119314	1.73007
SLC18B1	0.422055	5.74776	4.65059	1.50289e-05	0.00124774	1.68289
PGM1	-0.328249	11.0675	-4.64969	1.50787e-05	0.00124774	1.67967
FITM1	-0.941143	4.8103	-4.64459	1.53666e-05	0.00126707	1.6613
TGFB2	0.0256225	2.37556	4.64238	1.54932e-05	0.001273	1.65333
SLC38A1	0.432776	3.29518	4.63959	1.56537e-05	0.00128168	1.64331
ENOPH1	0.266306	8.33061	4.63622	1.58508e-05	0.00128888	1.63115
CTBP2	0.26875	5.34131	4.63619	1.58521e-05	0.00128888	1.63108
ACSF3	-0.0278696	2.77909	-4.63362	1.60038e-05	0.00129669	1.62182
FBXO7	-0.213562	6.38336	-4.62953	1.62479e-05	0.00131192	1.60712
PLAT	0.438709	2.94969	4.62813	1.6332e-05	0.00131416	1.6021
ENPP2	1.27101	7.14226	4.61072	1.74175e-05	0.00139669	1.5396
TEX13B	-0.0338681	3.08681	-4.59892	1.81932e-05	0.0014501	1.49729
FAT1	0.904539	7.53812	4.5987	1.82078e-05	0.0014501	1.49651
SEMA3C	0.274929	2.50992	4.59762	1.82807e-05	0.00145096	1.49263
PID1	-0.184845	4.61889	-4.59324	1.85783e-05	0.00146542	1.47695
NSUN5P1	-0.125559	4.36777	-4.59309	1.85885e-05	0.00146542	1.47642
MPG	-0.289783	6.99119	-4.58445	1.919e-05	0.00150774	1.44551
MAP3K1	0.209176	4.96666	4.58218	1.93509e-05	0.00151528	1.4374
CD93	0.238851	4.66768	4.57796	1.96541e-05	0.0015298	1.42232
SWAP70	0.209969	4.73492	4.57777	1.96674e-05	0.0015298	1.42166
C1orf56	-0.13538	3.77394	-4.57352	1.99775e-05	0.00154875	1.40648
PRPSAP1	-0.156031	5.75833	-4.56852	2.03485e-05	0.00157229	1.38862
PCDH9	0.570068	3.82123	4.56257	2.07988e-05	0.00160178	1.36738
HMCN1	0.668552	5.0853	4.56133	2.08936e-05	0.00160379	1.36296
SPATS2	0.180381	3.50397	4.54869	2.18858e-05	0.00167444	1.31795
GORAB	0.446627	6.53467	4.54773	2.19631e-05	0.00167486	1.31453
MPI	-0.098486	3.27473	-4.54558	2.21375e-05	0.00168267	1.30686
AMT	-0.343069	7.18367	-4.54443	2.22309e-05	0.00168428	1.30277
NFS1	-0.161739	3.90628	-4.54203	2.24277e-05	0.00169369	1.29422
AKR1C4	-0.430852	11.1102	-4.53996	2.2598e-05	0.00170104	1.28689
PTGFRN	0.387401	3.72727	4.53619	2.29128e-05	0.0017192	1.27347
VCL	0.235395	4.37377	4.53377	2.31166e-05	0.00172893	1.26488
ITGA9	0.115367	3.63885	4.53241	2.3232e-05	0.00173201	1.26005
GLIS2	0.323419	2.61374	4.52966	2.34677e-05	0.00174401	1.25026
CYSTM1	0.329009	8.90608	4.52848	2.35695e-05	0.00174601	1.24606
KCNN2	-0.812991	8.63207	-4.52738	2.36642e-05	0.00174748	1.24217
DLG5-AS1	-0.0355302	2.73641	-4.52393	2.39653e-05	0.00176403	1.22991
ECSIT	-0.245287	6.35793	-4.52308	2.40395e-05	0.00176403	1.22691
RPP14	-0.184516	5.20659	-4.51533	2.4731e-05	0.00180908	1.19942
REC114	-0.0303357	2.85743	-4.51423	2.48307e-05	0.0018107	1.19551
HSD17B10	-0.393022	9.55563	-4.50929	2.52831e-05	0.00183795	1.17801
NUDT10	-0.0243361	2.77868	-4.49805	2.63433e-05	0.00190907	1.13819
SPP1	0.88485	4.90661	4.48824	2.73034e-05	0.00197252	1.1035
COL5A2	0.717732	6.0756	4.48705	2.74221e-05	0.00197499	1.09929
TESC	0.135416	2.75941	4.48028	2.81066e-05	0.00201806	1.0754
LOC101928779	-0.0514852	2.88733	-4.47853	2.82864e-05	0.00202473	1.06922
SIGIRR	-0.706623	9.2541	-4.47446	2.87091e-05	0.00204871	1.05485
KIF22	-0.245522	3.23016	-4.47136	2.90347e-05	0.00206563	1.04392
PNP	-0.404224	6.35683	-4.47004	2.91742e-05	0.00206924	1.03928
ACSM2B	-0.381766	6.62373	-4.46467	2.975e-05	0.00210369	1.02035
TONSL	-0.0187051	2.59119	-4.46343	2.9885e-05	0.00210685	1.01596
WNT16	-0.0299236	2.67235	-4.45836	3.04412e-05	0.00213959	0.9981
ISYNA1	-0.0669192	3.13352	-4.45672	3.06225e-05	0.00214588	0.992347
RALA	0.233698	7.38327	4.45565	3.07417e-05	0.00214778	0.988585
RB1	0.19587	5.37255	4.45458	3.08623e-05	0.00214976	0.984794
FOXP3	-0.0334204	2.7905	-4.45121	3.12425e-05	0.00216977	0.972935
JAM2	0.334167	3.62909	4.44475	3.1983e-05	0.00221461	0.950249
DGAT2	-0.631497	9.40823	-4.44227	3.22722e-05	0.00222802	0.941533
ABHD15	-0.375915	5.83473	-4.44144	3.23703e-05	0.0022282	0.938595
PRKG1	0.110479	3.23838	4.42731	3.40716e-05	0.00233842	0.889
KCNJ16	0.351721	2.53976	4.42541	3.43068e-05	0.00234765	0.882341
DR1	0.137203	5.47817	4.41367	3.57962e-05	0.00244241	0.841206
ATXN7L1	-0.141938	3.24299	-4.41218	3.59893e-05	0.00244294	0.836
TUBB6	0.450435	5.32055	4.412	3.60134e-05	0.00244294	0.835352
LOC102723845	-0.813133	6.297	-4.41043	3.62176e-05	0.00244624	0.829881
OSMR	0.241244	3.77013	4.41002	3.62717e-05	0.00244624	0.828437
STK16	-0.14364	3.98328	-4.40468	3.69788e-05	0.00248675	0.809751
POLDIP3	-0.102009	3.64305	-4.40311	3.71894e-05	0.00249372	0.804258
PDGFA	0.430496	3.57025	4.39711	3.80034e-05	0.002541	0.783307
ELOVL7	0.59481	2.69962	4.39534	3.82478e-05	0.00254925	0.777104
EDIL3	0.245653	2.51517	4.39463	3.83452e-05	0.00254925	0.774645
MCAT	-0.270758	4.7733	-4.39364	3.84836e-05	0.00255118	0.771158
RHOQ	0.32132	5.90672	4.38215	4.01113e-05	0.00265155	0.731085
BTBD1	0.194813	9.53756	4.3797	4.04667e-05	0.00266749	0.722554
LINC01018	-0.70616	6.99045	-4.37717	4.08376e-05	0.00268435	0.713729
MZF1	-0.0647286	3.00328	-4.37505	4.1151e-05	0.00268822	0.706335
ENOSF1	-0.268302	5.71012	-4.37494	4.11672e-05	0.00268822	0.705955
NFATC1	0.0245254	2.39025	4.37444	4.12421e-05	0.00268822	0.704197
ZC3HAV1L	0.20082	3.51535	4.37292	4.14684e-05	0.00269545	0.698904
LDLRAP1	-0.230763	5.08783	-4.36626	4.24747e-05	0.00275319	0.675718
PPP4R1	0.336989	7.04523	4.36339	4.29152e-05	0.00277404	0.665741
ACTR3	0.192193	7.5775	4.36096	4.32912e-05	0.00279061	0.657307
HIF1A	0.32576	10.2922	4.36018	4.34136e-05	0.00279079	0.654578
PTMA	0.248535	10.3738	4.35696	4.39191e-05	0.00281553	0.643386
MOSPD3	-0.33242	5.64061	-4.35536	4.41715e-05	0.00282395	0.637844
RGCC	0.429221	3.24082	4.35226	4.46667e-05	0.0028478	0.627068
VRK3	-0.166449	4.06964	-4.34945	4.512e-05	0.00286887	0.617306
FLJ37453	-0.12618	3.22137	-4.3472	4.54866e-05	0.00288432	0.609485
FETUB	-0.747799	7.67426	-4.34535	4.57896e-05	0.00289566	0.603067
PTGIS	0.142458	3.32245	4.34225	4.63007e-05	0.00292007	0.592338
PITPNM3	-0.173418	3.29344	-4.32638	4.90123e-05	0.00308275	0.537339
ZFHX2	-0.0329203	3.0562	-4.32441	4.9359e-05	0.00309622	0.530527
CCBL1	-0.0461593	3.12754	-4.32189	4.98073e-05	0.00311596	0.521792
NFKBIB	-0.100102	3.6056	-4.32041	5.00711e-05	0.003122	0.516688
SPINT2	0.489131	5.96942	4.31985	5.01715e-05	0.003122	0.514753
GLIS3	0.483384	2.95239	4.31736	5.06204e-05	0.00314156	0.506148
GPRC5B	0.152417	2.59509	4.31208	5.15869e-05	0.00319305	0.487878
UBE2Q2	0.745101	6.71111	4.30742	5.24525e-05	0.0032238	0.471805
DCXR	-0.294979	12.7823	-4.30647	5.26314e-05	0.0032238	0.468515
DTL	0.392004	2.8909	4.30641	5.26421e-05	0.0032238	0.468319
LOC102725343	-0.361846	3.20366	-4.30638	5.26485e-05	0.0032238	0.468202
S100A13	0.250362	4.58988	4.30506	5.2898e-05	0.0032238	0.463636
XRCC5	-0.243769	6.84667	-4.30453	5.2997e-05	0.0032238	0.461829
TRNP1	0.330249	3.61312	4.30425	5.30507e-05	0.0032238	0.460852
UNC5B	0.194913	3.38571	4.30236	5.34094e-05	0.00323716	0.454344
CCDC3	0.386454	5.94822	4.30147	5.35805e-05	0.00323815	0.451254
HOMER1	0.42146	3.73012	4.30045	5.37753e-05	0.00323815	0.44775
SUN5	-0.0600679	2.85389	-4.3001	5.38437e-05	0.00323815	0.446523
PCDH18	0.271397	3.7636	4.29835	5.41803e-05	0.00323815	0.440503
LOC729970	-0.379146	4.50844	-4.29725	5.43929e-05	0.00323815	0.436721
CNDP1	-1.03345	9.23918	-4.29701	5.44409e-05	0.00323815	0.435871
RCAN1	-0.257457	5.29644	-4.2968	5.44808e-05	0.00323815	0.435163
MT3	-0.0667933	3.72737	-4.29601	5.46355e-05	0.00323815	0.432425
ADRB2	-0.327001	3.98102	-4.29496	5.48397e-05	0.00323815	0.428823
ITM2A	0.636683	5.36857	4.29432	5.49659e-05	0.00323815	0.426603
RUNX2	0.0560795	2.41157	4.29404	5.50199e-05	0.00323815	0.425653
CACNG4	-0.0471001	3.42052	-4.29368	5.50908e-05	0.00323815	0.424411
GOLM1	0.543236	3.95956	4.29111	5.55987e-05	0.00325979	0.415549
TCF4	0.344037	6.00933	4.28976	5.58668e-05	0.0032673	0.410905
PLS3	0.205464	12.0721	4.28777	5.62645e-05	0.00328233	0.404056
NR1I3	-0.19721	4.94406	-4.28542	5.6739e-05	0.00330176	0.395947
PGAP2	-0.213935	6.26682	-4.27945	5.79589e-05	0.00335613	0.375411
MCAM	0.351194	3.19081	4.2789	5.80716e-05	0.00335613	0.373536
MTFR1	-0.208883	6.43289	-4.27874	5.81049e-05	0.00335613	0.372983
NRAS	0.250845	7.2317	4.2776	5.8341e-05	0.00336145	0.369068
FRMD3	0.128189	2.78389	4.27661	5.85475e-05	0.00336504	0.365658
COL15A1	0.512048	2.60906	4.27589	5.86976e-05	0.00336538	0.363187
STK39	0.28231	2.77234	4.26792	6.03862e-05	0.0034537	0.335813
RAB10	0.206711	9.03894	4.26348	6.13487e-05	0.00349633	0.320551
MAP4K1	-0.0614941	3.00452	-4.26303	6.1446e-05	0.00349633	0.319021
ZNF827	0.182629	2.54618	4.26242	6.15809e-05	0.00349633	0.316905
C7orf55	-0.425266	7.80613	-4.25969	6.21813e-05	0.00352185	0.307543
KXD1	-0.0576136	3.4718	-4.25855	6.24338e-05	0.00352758	0.303633
SAMD4A	-0.123376	3.90039	-4.25651	6.28865e-05	0.00354198	0.296661
PPP5C	-0.0403067	3.11116	-4.25604	6.29921e-05	0.00354198	0.295041
GOLPH3	0.301305	9.956	4.25221	6.38545e-05	0.00358184	0.281922
TCEA1	-0.0798835	5.32295	-4.25085	6.41644e-05	0.00359059	0.277252
LOC100996693	-0.0330853	2.78572	-4.24605	6.52672e-05	0.00363205	0.260811
GSN	0.18559	3.21589	4.24601	6.52771e-05	0.00363205	0.260665
XPR1	0.183976	4.30064	4.24521	6.54612e-05	0.00363205	0.257947
HPS6	-0.061561	3.87083	-4.24493	6.55278e-05	0.00363205	0.256966
HSPB9	-0.307954	4.52231	-4.24394	6.57578e-05	0.00363616	0.253586
RANBP1	-0.108	4.04514	-4.23768	6.72328e-05	0.00370893	0.23219
FAM60A	0.296897	3.72611	4.23505	6.78635e-05	0.00373489	0.223184
FAM169A	0.729487	3.99815	4.23419	6.80703e-05	0.00373746	0.220249
ZFPL1	-0.152138	3.84619	-4.23292	6.83779e-05	0.00374554	0.215901
STK40	-0.146378	3.82106	-4.23154	6.87132e-05	0.00375509	0.211184
NES	0.103988	2.55594	4.22832	6.94996e-05	0.0037745	0.200209
MAOA	-0.304973	8.41448	-4.22826	6.95142e-05	0.0037745	0.200007
C19orf60	-0.194205	6.51163	-4.2281	6.95536e-05	0.0037745	0.19946
NR1H3	-0.461839	7.05992	-4.22568	7.01538e-05	0.00379565	0.191174
RBMS3	0.20097	3.72817	4.22522	7.02687e-05	0.00379565	0.189596
SH2B1	-0.0521911	3.37039	-4.22164	7.11631e-05	0.00383508	0.177402
ASL	-0.360884	9.5648	-4.21598	7.26033e-05	0.00390368	0.158083
GRIN2C	-0.0296898	2.54408	-4.21095	7.39048e-05	0.00395429	0.140955
FUT8	0.138031	2.77669	4.21014	7.41172e-05	0.00395429	0.138189
HAGH	-0.282302	9.19516	-4.20997	7.41612e-05	0.00395429	0.137617
BPHL	-0.350417	8.47501	-4.20974	7.42223e-05	0.00395429	0.136822
MAB21L2	0.112284	2.6839	4.20733	7.48559e-05	0.00397896	0.128628
GPX7	0.590618	3.27254	4.20216	7.62355e-05	0.00403823	0.111026
PLAC9	0.138816	2.83146	4.20138	7.64454e-05	0.00403823	0.108376
NTRK2	0.0366463	2.3788	4.20121	7.64901e-05	0.00403823	0.107813
MUC8	-0.127326	3.83311	-4.19744	7.75164e-05	0.0040809	0.0949673
PRSS23	0.250323	4.14301	4.19696	7.76482e-05	0.0040809	0.0933301
HINT2	-0.158285	9.88016	-4.19473	7.82609e-05	0.00410386	0.0857552
KLC4	-0.139736	4.45688	-4.19135	7.91985e-05	0.00414371	0.0742798
ERICH5	0.799732	4.95959	4.18726	8.03478e-05	0.00419444	0.060397
MLYCD	-0.181833	4.75753	-4.18642	8.05853e-05	0.00419745	0.057554
CLEC14A	0.245932	5.04691	4.18326	8.14891e-05	0.00422813	0.0468085
PTH1R	-0.338174	5.38918	-4.18309	8.15367e-05	0.00422813	0.0462459
PFKFB1	-0.133975	2.82491	-4.17943	8.25946e-05	0.00427349	0.0338266
PAPPA	0.0566281	2.40396	4.17859	8.28404e-05	0.00427673	0.0309641
AP3S1	0.224043	10.1416	4.17439	8.40729e-05	0.00433078	0.0167367
SPHK1	-0.0239504	2.99194	-4.17305	8.44707e-05	0.00433222	0.0121906
AMBRA1	-0.0749984	3.38608	-4.17304	8.44723e-05	0.00433222	0.0121719
RRM2B	0.430807	7.4057	4.17223	8.47133e-05	0.00433505	0.0094279
RCAN3	0.18045	3.17187	4.1712	8.50213e-05	0.0043396	0.00593231
GNMT	-1.16363	8.67058	-4.17069	8.51741e-05	0.0043396	0.00420341
LAMP2	0.312891	10.461	4.16911	8.565e-05	0.00435434	-0.00116351
SERPINB9	0.205793	3.58488	4.16219	8.7756e-05	0.00445171	-0.0245576
HNRNPC	0.100238	7.25395	4.15909	8.87163e-05	0.00448625	-0.0350376
CCND1	0.490848	7.51511	4.15876	8.88214e-05	0.00448625	-0.036178
ABHD17B	-0.0862994	4.09468	-4.1548	9.00637e-05	0.00452972	-0.0495522
CLIP4	0.388379	3.21864	4.15478	9.00702e-05	0.00452972	-0.0496223
KCTD10	0.1243	4.87285	4.15142	9.11396e-05	0.00457364	-0.0609861
HSD17B14	-0.59114	4.21999	-4.1495	9.17541e-05	0.0045946	-0.0674557
TM6SF2	-0.372373	4.74501	-4.14658	9.26982e-05	0.00463193	-0.0773107
GJA5	0.108166	2.43084	4.14463	9.3334e-05	0.00464621	-0.083891
E2F3	0.164171	3.11446	4.14448	9.33822e-05	0.00464621	-0.0843874
NCOA7	0.155408	4.60115	4.13904	9.51816e-05	0.00472567	-0.10276
HOMER2	-0.369433	6.61219	-4.13723	9.57867e-05	0.00473699	-0.108859
LOC100507560	-0.0200028	2.75209	-4.13714	9.58157e-05	0.00473699	-0.109151
ADH6	-0.340454	9.53439	-4.13333	9.7104e-05	0.00479053	-0.122005
FKBP8	-0.0971199	3.26843	-4.13251	9.73812e-05	0.00479407	-0.124748
MEAF6	0.153241	4.63531	4.12747	9.91147e-05	0.00486914	-0.141728
SLC7A9	-0.472286	6.72997	-4.12631	9.95154e-05	0.00487856	-0.14561
BANP	-0.254962	5.25551	-4.12412	0.000100282	0.00490583	-0.152995
CAV1	0.534289	7.19233	4.12268	0.000100787	0.00492024	-0.157832
LDLRAD3	0.207898	3.59268	4.11894	0.000102115	0.00497288	-0.170421
PUSL1	-0.120989	4.19853	-4.11809	0.000102417	0.00497288	-0.173266
A2M	0.416952	7.079	4.11785	0.000102505	0.00497288	-0.174089
VOPP1	0.319395	6.71669	4.11592	0.000103198	0.0049961	-0.180569
TACO1	-0.132943	4.92625	-4.11318	0.000104189	0.00503365	-0.189767
MRPS2	-0.358554	6.43328	-4.11076	0.000105072	0.00506385	-0.197887
KDELC2	0.376302	5.06154	4.11028	0.000105248	0.00506385	-0.199496
SH3GLB2	-0.0781044	3.48517	-4.10863	0.000105855	0.00508258	-0.205028
ABCC9	-0.169368	3.08695	-4.10532	0.000107085	0.0051236	-0.216137
MICU2	0.289722	9.06745	4.10515	0.000107149	0.0051236	-0.21671
C17orf70	-0.080434	3.33986	-4.10361	0.000107726	0.00512646	-0.221881
2026-09-08	0.128042	3.8269	4.10356	0.000107746	0.00512646	-0.222057
LYNX1	-0.226778	3.44731	-4.10323	0.000107868	0.00512646	-0.223142
ENAH	0.217994	4.0616	4.10017	0.000109028	0.00516475	-0.233429
ATAD3B	-0.153355	3.92232	-4.09993	0.000109116	0.00516475	-0.234208
KHK	-0.322949	7.66491	-4.09416	0.000111334	0.00525822	-0.253556
GPC4	0.0594813	2.42057	4.09362	0.000111541	0.00525822	-0.255348
GALK1	-0.445178	4.55392	-4.09093	0.000112591	0.00529698	-0.264349
DEFB1	0.58736	11.1478	4.08478	0.000115027	0.00539044	-0.284933
PLAGL1	0.217336	3.34128	4.08475	0.000115039	0.00539044	-0.285034
BDH1	-0.250041	5.56424	-4.08235	0.000116003	0.00542469	-0.293053
ASB13	-0.304888	7.81492	-4.08092	0.000116581	0.00544082	-0.297831
CXCR5	-0.0430137	3.0172	-4.0774	0.000118018	0.00549691	-0.30961
TGFB1I1	0.338358	2.81587	4.07588	0.000118644	0.00551505	-0.314694
GULP1	0.162478	2.48671	4.07437	0.000119267	0.00553301	-0.319731
RAP1GDS1	-0.222412	4.80462	-4.06789	0.000121983	0.00564774	-0.341365
ACTG1P4	-0.215243	3.09359	-4.0611	0.000124887	0.00577	-0.363976
AGXT	-0.371192	9.23737	-4.06057	0.000125118	0.00577	-0.36575
PXDN	0.40856	5.34376	4.05766	0.000126388	0.00581708	-0.375454
CTTNBP2NL	0.105566	3.55137	4.05389	0.00012805	0.00588196	-0.388003
PCDH17	0.532103	3.55446	4.04946	0.00013003	0.00596118	-0.402745
ETNK2	-0.514845	7.35547	-4.04667	0.000131292	0.00600724	-0.412023
FBLN1	0.0675513	2.45049	4.04551	0.000131818	0.00601566	-0.415864
C16orf95	-0.156407	3.85361	-4.04513	0.000131991	0.00601566	-0.417128
ARMCX3	0.477951	7.9739	4.04265	0.00013313	0.00605573	-0.425378
FILIP1L	0.144709	2.57241	4.04134	0.000133736	0.00607146	-0.42974
ABCG2	-0.575574	7.41279	-4.03936	0.000134655	0.00610131	-0.436317
RUNX1T1	0.107856	2.73309	4.03788	0.000135343	0.00611057	-0.441208
QPRT	-0.450817	9.26984	-4.0378	0.000135383	0.00611057	-0.441495
PHOX2A	-0.0342711	2.76046	-4.03533	0.000136544	0.00615107	-0.449695
CNTN4	0.26275	3.71802	4.03334	0.000137486	0.00618159	-0.4563
PDK2	-0.245891	4.83942	-4.03044	0.000138868	0.00622255	-0.4659
PPP1CB	0.241554	8.62317	4.03031	0.000138931	0.00622255	-0.466334
DSPP	-0.194924	3.9303	-4.02894	0.00013959	0.00624008	-0.470877
FAM198B	0.2813	5.11517	4.02556	0.00014123	0.00628125	-0.482093
ODF3B	-0.0949753	3.1249	-4.02476	0.000141619	0.00628125	-0.484736
PAIP1	0.21425	8.78787	4.02468	0.000141658	0.00628125	-0.485
FGF14-AS2	-0.228415	3.31491	-4.02434	0.000141825	0.00628125	-0.486133
CD200	0.0288021	2.37206	4.02394	0.000142023	0.00628125	-0.487467
PDP1	0.29143	4.80804	4.02373	0.000142125	0.00628125	-0.488162
NR1I2	-0.307378	6.10169	-4.02254	0.000142708	0.00629505	-0.492085
GLYCTK	-0.301263	7.08011	-4.02001	0.000143962	0.00633841	-0.500488
PMEPA1	0.256001	2.89964	4.01793	0.000144998	0.00637199	-0.50737
C17orf51	-0.0407486	2.85221	-4.01502	0.00014646	0.006419	-0.516997
AADAT	-0.472142	6.4708	-4.0147	0.000146618	0.006419	-0.518034
CCDC102B	0.321645	2.77306	4.01243	0.000147773	0.00645547	-0.525564
SWI5	-0.394534	5.69959	-4.01197	0.000148004	0.00645547	-0.527065
TGFBI	0.474786	9.96121	4.0041	0.000152074	0.00662049	-0.553098
CAPN5	-0.264997	4.4253	-4.00348	0.000152394	0.00662049	-0.555116
ATP8B2	0.184646	4.34375	4.00302	0.000152639	0.00662049	-0.556654
AZGP1	-0.310053	12.0048	-4.0011	0.000153649	0.00664259	-0.562982
RAB11B-AS1	-0.501602	6.32045	-4.00097	0.000153718	0.00664259	-0.563413
PEX10	-0.21642	4.39488	-3.99985	0.000154314	0.00665603	-0.567128
LCAT	-0.247358	5.91899	-3.99483	0.000156999	0.00673755	-0.583678
BIRC3	0.396916	4.71251	3.99482	0.000157005	0.00673755	-0.583717
NFYC	-0.116999	3.38199	-3.99432	0.000157276	0.00673755	-0.585369
NIPAL2	0.217158	3.49397	3.99416	0.000157359	0.00673755	-0.585874
LMCD1	0.0923311	2.55221	3.9929	0.000158042	0.00675439	-0.590028
SFRP5	0.271271	3.10104	3.99222	0.000158412	0.00675786	-0.592275
PTRF	0.254125	4.11261	3.99071	0.000159236	0.00678062	-0.597252
ATL1	0.0632491	2.39726	3.98603	0.000161818	0.00687802	-0.612682
CYB5D2	-0.241387	6.69797	-3.98294	0.000163544	0.00693875	-0.622859
PVALB	-0.346026	3.14025	-3.9786	0.000165995	0.00702747	-0.637124
ARAF	-0.218974	4.62034	-3.97818	0.000166238	0.00702747	-0.638525
2026-09-07	0.113226	4.40859	3.97686	0.000166989	0.00704644	-0.642846
FAM117A	-0.41476	4.92295	-3.97458	0.000168301	0.00708902	-0.650355
WDR74	-0.140818	3.98989	-3.97388	0.000168707	0.0070933	-0.652663
ANXA2	0.527676	7.26883	3.97184	0.000169891	0.00713024	-0.65937
AKR1B10	2.13714	6.2597	3.97017	0.000170865	0.0071395	-0.66485
SCARF2	-0.0256882	2.83124	-3.97013	0.000170887	0.0071395	-0.664974
GINS1	0.695503	4.00313	3.96989	0.00017103	0.0071395	-0.665774
MUC17	-0.0210754	2.40932	-3.96845	0.000171872	0.00715152	-0.670486
SFXN3	0.186485	4.2528	3.96836	0.000171931	0.00715152	-0.670811
TMSB10	0.427049	10.9919	3.96687	0.000172805	0.0071751	-0.675674
PROM2	-0.0356414	2.79471	-3.96616	0.000173229	0.00717993	-0.678024
NFATC3	-0.179886	4.92296	-3.96338	0.000174882	0.00723559	-0.687129
PTGDS	0.787164	5.49706	3.96282	0.000175221	0.00723679	-0.688985
EMCN	0.482528	4.36505	3.95966	0.000177125	0.00730248	-0.699343
CBS	-0.286718	5.97243	-3.95818	0.000178023	0.00732656	-0.70419
PLK2	0.436147	6.80142	3.95701	0.000178736	0.00734296	-0.708021
SUB1	0.173775	8.65597	3.95341	0.000180954	0.00742101	-0.719842
ARHGEF7	-0.0302063	2.81716	-3.9516	0.000182075	0.00745388	-0.72576
ERCC2	-0.108736	3.64408	-3.95066	0.000182661	0.00746478	-0.728841
PHF6	0.119552	5.44657	3.94656	0.00018524	0.00755257	-0.742274
TPPP2	-0.232833	2.96903	-3.94622	0.000185456	0.00755257	-0.743395
RP11-38P22.2	0.272384	3.2717	3.94429	0.000186682	0.00758925	-0.749708
DTNB	-0.0220326	2.71483	-3.93659	0.000191651	0.00776449	-0.774876
FAF1	-0.071549	3.78863	-3.93658	0.000191658	0.00776449	-0.774912
TMEM123	0.24317	11.8247	3.93056	0.000195632	0.00791173	-0.794569
CYTH3	0.0585676	3.13603	3.92742	0.000197734	0.00798292	-0.804807
ASCC3	0.262763	4.9371	3.92645	0.000198387	0.00799543	-0.807963
NEBL	0.283855	3.15469	3.92399	0.000200055	0.0080433	-0.815985
PLD1	-0.149715	3.69848	-3.92369	0.000200264	0.0080433	-0.816983
ACTL6A	0.226603	6.48984	3.92315	0.000200628	0.00804409	-0.818723
TMEM105	-0.0587671	3.65427	-3.92119	0.000201977	0.00808426	-0.825138
PAWR	0.193728	4.79014	3.92048	0.000202462	0.00808982	-0.827437
ASUN	0.186188	7.76406	3.91835	0.000203937	0.0081348	-0.834385
ENPP5	0.400238	2.5601	3.91739	0.000204603	0.00814746	-0.837509
IVD	-0.268103	5.60282	-3.91655	0.000205189	0.00815688	-0.840249
HS3ST1	0.0689453	2.45226	3.9152	0.000206134	0.00818049	-0.844646
STON1	0.104362	2.46741	3.91216	0.000208271	0.00825128	-0.854523
ELK1	-0.100879	3.86598	-3.90912	0.000210436	0.00831016	-0.864423
MAP2K1	-0.534876	8.31276	-3.90907	0.000210469	0.00831016	-0.864575
MRPL2	-0.214635	5.17853	-3.90644	0.00021236	0.00836081	-0.873136
NLE1	-0.04161	2.93317	-3.90629	0.000212469	0.00836081	-0.873626
FAM69B	-0.109929	3.0852	-3.90549	0.000213047	0.00836943	-0.876226
TMLHE	-0.113065	3.7399	-3.90253	0.000215201	0.00843984	-0.885855
NEO1	0.113644	3.49169	3.9013	0.000216097	0.00846076	-0.889832
ZNRF4	-0.0598666	2.88168	-3.90067	0.000216561	0.00846474	-0.891887
UBA3	0.206708	8.71881	3.899	0.000217792	0.00849863	-0.897313
C21orf33	-0.297481	7.90255	-3.89576	0.000220201	0.00857828	-0.90784
TMEM65	0.173817	4.28614	3.89511	0.000220683	0.00858273	-0.909932
FAXDC2	-0.281861	6.0141	-3.89451	0.000221133	0.0085859	-0.91188
CD63	0.203556	11.1249	3.89192	0.000223083	0.00863797	-0.920285
KAZN	-0.108047	3.3669	-3.89175	0.000223214	0.00863797	-0.920845
PACRG	-0.180234	2.86664	-3.891	0.000223784	0.00864571	-0.923287
ST13	-0.157016	10.5258	-3.89013	0.000224439	0.00865318	-0.926084
ANXA2P2	0.502978	7.46341	3.88977	0.000224719	0.00865318	-0.927277
LRRC1	0.236658	2.90161	3.88848	0.000225703	0.00867673	-0.931455
DHRS11	-0.392181	4.39465	-3.88615	0.000227491	0.00873108	-0.939005
KCNMA1	-0.279341	3.79752	-3.88297	0.000229951	0.008811	-0.949295
LRRC75B	-0.198324	3.98638	-3.88017	0.000232144	0.00888046	-0.958377
CD109	0.341125	3.11216	3.87908	0.000233	0.00889861	-0.961897
APOM	-0.264403	11.0139	-3.87621	0.00023527	0.00897061	-0.97117
RASL11B	0.0505109	2.39962	3.87533	0.000235971	0.00897257	-0.974019
DBET	-0.0628443	3.20618	-3.87518	0.00023609	0.00897257	-0.974499
DNAJC17	-0.314642	3.89125	-3.86771	0.000242129	0.00918712	-0.998657
ARHGEF3	0.316681	3.67727	3.86541	0.000244018	0.00923773	-1.00609
TM9SF3	0.128298	6.41647	3.86484	0.000244492	0.00923773	-1.00795
PDAP1	-0.172391	4.36744	-3.86448	0.000244787	0.00923773	-1.0091
CASZ1	-0.0438021	3.08377	-3.86402	0.000245167	0.00923773	-1.01058
TEAD4	-0.0352637	3.3264	-3.86369	0.000245442	0.00923773	-1.01165
ESPN	-0.30462	4.80179	-3.86216	0.000246714	0.00927066	-1.0166
SLFN12	0.259054	2.60629	3.85883	0.000249499	0.00936023	-1.02733
ARPC2	0.182167	9.97065	3.85732	0.00025077	0.0093877	-1.03219
LINC00238	-0.345503	2.93742	-3.85701	0.000251036	0.0093877	-1.0332
DUSP18	-0.0647163	2.98365	-3.85535	0.000252447	0.00942537	-1.03856
ZIC1	-0.234392	3.12901	-3.85388	0.0002537	0.00945703	-1.04329
ABHD11	-0.0774617	3.2587	-3.85066	0.000256468	0.00954494	-1.05366
CARD10	-0.13431	3.47004	-3.85014	0.000256913	0.0095463	-1.05532
VEGFC	0.238701	2.62506	3.84816	0.000258638	0.00959511	-1.06172
SLC13A5	-0.4994	9.26025	-3.84636	0.000260205	0.00963791	-1.06749
UBE2NL	0.150976	7.41618	3.84544	0.000261013	0.00965252	-1.07046
WISP1	0.0698022	2.39976	3.84278	0.000263361	0.00972074	-1.07901
FAHD2A	-0.172898	5.7116	-3.84241	0.000263691	0.00972074	-1.08021
KIAA1211	0.0977812	2.40776	3.8392	0.000266553	0.00981077	-1.09053
PEX14	-0.130027	3.9762	-3.83791	0.000267715	0.00983768	-1.09469
FCGRT	-0.238755	9.71959	-3.83745	0.000268128	0.00983768	-1.09616
ZNF740	-0.0776203	3.1448	-3.83534	0.000270042	0.00989235	-1.10295
MAML2	0.170455	2.98633	3.83117	0.000273849	0.0100161	-1.11633
DHRS1	-0.454428	8.94441	-3.82884	0.000276003	0.0100713	-1.12381
AKT2	-0.0887791	3.52378	-3.82861	0.000276222	0.0100713	-1.12457
EIF1B-AS1	-0.0400072	2.53082	-3.8248	0.000279773	0.0101849	-1.13677
ZBTB33	0.210083	5.81461	3.82258	0.000281869	0.0102452	-1.1439
HKDC1	0.215118	2.7063	3.82146	0.000282928	0.0102677	-1.14749
ACADS	-0.384783	7.92262	-3.81909	0.000285191	0.0103337	-1.1551
FILIP1	0.214348	3.1646	3.81572	0.000288425	0.0103856	-1.16586
RABEPK	-0.236763	4.80218	-3.81532	0.000288814	0.0103856	-1.16715
ERICH1	-0.0852244	3.29712	-3.81517	0.000288962	0.0103856	-1.16764
EIF2AK4	0.266376	4.75082	3.81504	0.000289089	0.0103856	-1.16806
TACC1	0.125088	4.50807	3.81485	0.000289276	0.0103856	-1.16868
ATAD3A	-0.275084	4.23745	-3.81483	0.000289293	0.0103856	-1.16874
C1orf228	-0.0152262	2.66399	-3.81425	0.00028985	0.0103896	-1.17057
UNC13D	-0.0508088	2.81651	-3.81329	0.00029079	0.0104037	-1.17366
ACER3	0.193163	4.0321	3.81294	0.000291133	0.0104037	-1.17479
TMEM37	-0.210583	6.03095	-3.81066	0.000293366	0.0104591	-1.18209
MESP1	-0.0736407	2.90239	-3.81044	0.000293582	0.0104591	-1.18279
TMEM45A	0.316256	10.0655	3.80867	0.000295324	0.0105051	-1.18844
CDH6	0.0771378	2.41332	3.80695	0.000297028	0.0105497	-1.19393
PAG1	0.455001	4.9809	3.80283	0.000301154	0.01068	-1.2071
SMARCA5	0.298043	5.93665	3.80227	0.00030172	0.0106838	-1.20889
WWC3	0.207543	3.93884	3.79967	0.000304357	0.0107486	-1.2172
INPP5F	0.0985644	2.56328	3.79956	0.000304472	0.0107486	-1.21756
C11orf71	-0.318226	6.24124	-3.79847	0.000305577	0.0107714	-1.22102
ZNF511	-0.291142	7.29366	-3.79607	0.000308041	0.0108121	-1.22869
AMOTL1	-0.112141	3.49629	-3.79601	0.000308102	0.0108121	-1.22887
ZNF320	0.0941034	2.46287	3.79599	0.000308122	0.0108121	-1.22894
ITGB5	0.211582	6.08587	3.7934	0.000310802	0.0108897	-1.2372
PRPF38B	0.322471	4.71599	3.7918	0.00031247	0.0109284	-1.24231
ZC2HC1A	0.0972342	2.54067	3.79122	0.000313079	0.0109284	-1.24417
WDFY2	-0.0448581	3.06507	-3.791	0.000313311	0.0109284	-1.24488
DNPEP	-0.119584	5.19192	-3.7894	0.000314989	0.0109705	-1.24997
MGC50722	-0.0285623	2.63365	-3.78796	0.000316508	0.011007	-1.25457
C6orf226	-0.261857	3.65474	-3.78464	0.000320035	0.0111084	-1.26514
CTSLP8	-0.424835	4.10614	-3.78418	0.000320528	0.0111084	-1.26661
IGFBP6	0.213294	2.58306	3.78387	0.00032085	0.0111084	-1.26757
RIPK1	-0.0746627	4.43219	-3.78298	0.000321806	0.011125	-1.27041
MPND	-0.397069	5.72848	-3.78205	0.000322809	0.0111431	-1.27337
PCOLCE2	-0.769628	7.1315	-3.77841	0.000326757	0.0112627	-1.28497
GLYR1	0.501793	6.98195	3.77664	0.000328688	0.0113126	-1.29059
KIAA1598	0.402164	7.87114	3.77372	0.000331905	0.0114016	-1.29989
ESR1	-0.0573112	3.226	-3.77297	0.000332728	0.0114016	-1.30225
HNRNPA1	0.17614	11.6495	3.77296	0.000332741	0.0114016	-1.30228
STX3	0.108703	2.76257	3.76703	0.000339378	0.0115954	-1.32112
LDHD	-0.356936	6.14263	-3.76702	0.00033939	0.0115954	-1.32116
ITM2B	0.145682	12.1913	3.76627	0.000340237	0.0116073	-1.32353
PLP2	0.411527	4.56829	3.76467	0.000342061	0.0116509	-1.32863
ATR	0.197901	4.11844	3.76427	0.000342512	0.0116509	-1.32989
SMS	0.260004	8.2	3.76345	0.000343444	0.0116656	-1.33248
LOC101928047	-0.155329	2.63675	-3.76131	0.000345906	0.0117202	-1.33929
PDE4A	0.0607053	2.46061	3.76117	0.000346057	0.0117202	-1.33971
PMM1	-0.352541	5.50022	-3.76003	0.000347374	0.0117478	-1.34333
EPS8L1	-0.0319514	2.75582	-3.75947	0.000348022	0.0117527	-1.34511
RNF150	0.0643705	2.48527	3.75738	0.000350447	0.0118174	-1.35173
MRPL55	-0.162387	4.76355	-3.7559	0.000352182	0.0118588	-1.35644
DHRS12	-0.186008	3.75201	-3.75072	0.000358298	0.0120474	-1.37285
PIGC	-0.204915	5.59332	-3.75022	0.000358889	0.0120499	-1.37442
IGFALS	-0.673407	7.19189	-3.74922	0.000360086	0.0120727	-1.3776
PIK3R4	-0.114783	3.95275	-3.74857	0.000360862	0.0120814	-1.37965
CTHRC1	0.414318	2.54803	3.74683	0.000362953	0.0121244	-1.38516
ENKD1	-0.44526	4.28024	-3.74663	0.000363187	0.0121244	-1.38577
SLC13A3	-0.169406	2.94033	-3.7457	0.000364308	0.0121445	-1.38871
ZG16	-0.398892	8.90128	-3.74361	0.000366843	0.0122109	-1.39532
EBPL	-0.328342	10.6485	-3.7432	0.000367349	0.0122109	-1.39663
LOC101929857	-0.251997	5.81519	-3.74134	0.000369625	0.0122691	-1.40252
TPM1	0.246532	5.13565	3.74033	0.000370866	0.0122928	-1.40571
MASP1	-0.173487	5.03077	-3.73822	0.000373465	0.0123614	-1.41237
CORO1C	0.321203	7.50949	3.7366	0.000375475	0.0124103	-1.41748
CEACAM5	-0.0173596	2.49449	-3.73614	0.000376048	0.0124117	-1.41894
PARD6A	-0.124625	3.76948	-3.73478	0.000377745	0.0124501	-1.42323
ZFP1	-0.135927	4.05345	-3.73376	0.000379023	0.0124746	-1.42645
SENP2	-0.204191	4.50433	-3.7332	0.000379724	0.0124801	-1.42821
CCDC101	-0.199904	4.64645	-3.73188	0.000381389	0.012511	-1.43237
ANXA5	0.484435	9.48895	3.73161	0.000381737	0.012511	-1.43324
FAM221A	-0.291402	6.09214	-3.73072	0.000382857	0.0125301	-1.43603
MAT1A	-0.325397	11.3384	-3.72907	0.000384957	0.0125812	-1.44125
INMT	0.40547	6.81964	3.72818	0.000386093	0.0126007	-1.44405
MAGED2	0.187192	5.33391	3.72748	0.000386993	0.0126124	-1.44627
HADH	-0.225358	9.569	-3.72644	0.000388318	0.0126379	-1.44953
IFFO1	-0.0641253	3.18689	-3.72415	0.000391277	0.0127165	-1.45676
RAPGEF6	0.22693	4.7659	3.72293	0.000392854	0.0127405	-1.46059
AQP4	0.162021	2.81134	3.7225	0.000393414	0.0127405	-1.46195
TXN2	-0.178719	8.2238	-3.7222	0.000393811	0.0127405	-1.46291
FAM3B	0.776773	3.13468	3.7219	0.0003942	0.0127405	-1.46385
OGN	0.467313	2.6023	3.72062	0.000395867	0.0127767	-1.46787
SCPEP1	0.155843	4.59477	3.71877	0.000398294	0.0128373	-1.47369
CASP8	0.0970382	3.81368	3.71783	0.000399534	0.0128504	-1.47665
PLEKHH3	-0.0888829	3.05655	-3.71763	0.000399804	0.0128504	-1.47729
OGFRL1	0.225754	4.96634	3.71719	0.000400378	0.0128512	-1.47866
ZMPSTE24	0.21194	9.46461	3.71462	0.000403793	0.012943	-1.48675
THBD	0.213104	2.91467	3.71408	0.000404521	0.0129486	-1.48846
LOC100287590	-0.140542	3.99151	-3.7135	0.000405294	0.0129555	-1.49028
OSBPL1A	0.287277	5.32483	3.70967	0.000410445	0.0131022	-1.50231
PDE1A	0.0952176	2.65927	3.7089	0.000411493	0.0131177	-1.50474
RAP1A	0.0836672	5.10362	3.70775	0.000413059	0.0131385	-1.50835
PMVK	-0.26621	7.69932	-3.70739	0.000413555	0.0131385	-1.50949
ZFAND3	-0.168973	4.58853	-3.70718	0.000413833	0.0131385	-1.51013
ALDH1L1	-0.336945	5.89464	-3.70622	0.000415143	0.0131622	-1.51314
POLD2	-0.30621	7.47384	-3.7058	0.000415723	0.0131627	-1.51447
MYL12A	0.255629	12.3251	3.70516	0.000416604	0.0131727	-1.51649
PLXNC1	0.162039	2.88703	3.69899	0.000425157	0.0134218	-1.53584
XPNPEP3	-0.0960907	3.32318	-3.6985	0.000425853	0.0134218	-1.53739
ECHDC2	-0.4054	7.73792	-3.69801	0.000426541	0.0134218	-1.53893
MXRA8	0.24071	4.41542	3.69783	0.000426784	0.0134218	-1.53947
SLC25A36	0.1875	3.96505	3.69741	0.000427377	0.0134224	-1.54079
ADCY1	-0.256473	3.79352	-3.69689	0.000428112	0.0134274	-1.54243
ACTA2	0.322455	3.94927	3.69574	0.000429739	0.0134604	-1.54604
LOC100288911	0.13897	2.49415	3.69434	0.000431721	0.0135043	-1.55042
IFIT5	0.364729	6.93376	3.69174	0.000435439	0.013596	-1.55858
FAM220A	0.196328	7.0659	3.69108	0.000436382	0.013596	-1.56064
GABRB3	0.49798	2.7194	3.69107	0.0004364	0.013596	-1.56068
CBX1	0.173013	6.30028	3.68998	0.000437971	0.0136267	-1.5641
DSEL	0.197211	3.02218	3.68944	0.000438749	0.0136328	-1.56579
ZNF330	-0.200757	6.08408	-3.68783	0.00044107	0.0136867	-1.57081
LOC100506472	-0.0810937	3.00479	-3.68501	0.000445178	0.0137921	-1.57963
MT1M	-1.36252	9.0922	-3.68463	0.000445745	0.0137921	-1.58084
SLC37A3	0.281652	5.34308	3.68429	0.00044624	0.0137921	-1.58189
TERF2	-0.0499067	3.02348	-3.68356	0.000447306	0.0137949	-1.58417
HIF3A	-0.013066	2.49545	-3.68342	0.000447514	0.0137949	-1.58461
LOC100289361	-0.208657	4.30064	-3.68155	0.000450271	0.0138503	-1.59045
IFT122	-0.0365086	3.03469	-3.6814	0.000450497	0.0138503	-1.59093
SEC14L2	-0.415779	5.67333	-3.67967	0.00045306	0.0139107	-1.59633
NEDD4L	0.222466	3.98684	3.6774	0.000456458	0.0139649	-1.60343
SLC6A11	-0.0262263	2.7195	-3.677	0.000457059	0.0139649	-1.60469
SMIM3	0.244548	2.79712	3.677	0.00045706	0.0139649	-1.60469
LAPTM4A	0.112763	12.5099	3.67689	0.000457217	0.0139649	-1.60501
ADD3	0.396645	7.75998	3.67575	0.00045894	0.0139992	-1.60859
BMP1	-0.027803	2.52341	-3.675	0.000460068	0.0140153	-1.61093
PPP2CA	0.121691	5.62968	3.67267	0.0004636	0.0141044	-1.6182
RNF187	-0.0668575	3.26415	-3.67124	0.000465782	0.0141524	-1.62267
KLF3	-0.129987	5.22974	-3.66972	0.00046811	0.0142046	-1.62741
CITED2	-0.357398	5.20671	-3.66907	0.000469101	0.0142162	-1.62942
CLP1	-0.0950485	4.57835	-3.66831	0.000470284	0.0142336	-1.63182
SGSM2	-0.0450768	3.11091	-3.6671	0.000472155	0.0142717	-1.63559
ACY3	-0.267372	3.52662	-3.6666	0.00047292	0.0142763	-1.63713
MIR6778	-0.396437	9.56189	-3.66586	0.000474073	0.0142828	-1.63945
P2RY14	0.316974	2.70316	3.66567	0.00047436	0.0142828	-1.64002
SLC6A3	-0.0665062	2.74995	-3.6648	0.000475721	0.0143054	-1.64275
NDUFA10	-0.0689399	3.43687	-3.66291	0.000478671	0.01437	-1.64863
SLC23A2	-0.160258	3.50419	-3.66264	0.000479103	0.01437	-1.64948
RPH3AL	-0.0978476	2.73244	-3.66092	0.000481812	0.0144327	-1.65484
CFTR	0.118857	2.50581	3.65988	0.000483445	0.0144453	-1.65806
OMD	0.109369	2.41456	3.65981	0.00048356	0.0144453	-1.65829
KAT8	-0.106244	4.07878	-3.65941	0.000484201	0.0144453	-1.65955
DEK	0.304775	8.71305	3.65908	0.000484725	0.0144453	-1.66058
CCDC80	0.202042	3.00366	3.65843	0.00048575	0.0144453	-1.66258
UHRF1	0.231175	2.5151	3.65831	0.000485948	0.0144453	-1.66297
SULT1A2	-0.436828	8.63211	-3.65613	0.000489424	0.0145302	-1.66975
PROM1	0.683369	3.25944	3.65554	0.000490365	0.0145396	-1.67158
ENTPD3-AS1	-0.25585	2.8657	-3.65286	0.000494693	0.0146493	-1.67993
ADRA2A	0.267753	2.48248	3.65119	0.000497406	0.0147051	-1.68513
SLC6A6	0.0517562	2.4197	3.65079	0.000498051	0.0147051	-1.68636
WDR59	-0.0978625	3.47294	-3.65053	0.000498469	0.0147051	-1.68716
OCEL1	-0.322957	6.26031	-3.64966	0.000499901	0.0147271	-1.68988
SERPINA7	0.294326	11.3348	3.64872	0.000501438	0.0147271	-1.6928
SEC16B	-0.132574	3.66604	-3.64847	0.000501847	0.0147271	-1.69358
ING1	-0.156153	4.80484	-3.64804	0.000502547	0.0147271	-1.6949
NFATC4	-0.038868	2.69288	-3.64775	0.000503022	0.0147271	-1.6958
SLC39A5	-0.238121	7.08382	-3.64769	0.000503123	0.0147271	-1.69599
AAMP	-0.186294	7.08588	-3.64738	0.00050363	0.0147271	-1.69695
MIB1	0.3537	7.12002	3.64382	0.000509522	0.0148781	-1.708
CSGALNACT1	0.376871	4.06494	3.6435	0.00051007	0.0148781	-1.70902
PCDHB13	-0.0290291	2.78133	-3.64149	0.000513416	0.014957	-1.71524
SELENBP1	-0.490311	8.83281	-3.64004	0.000515863	0.0150095	-1.71975
NOP58	0.345289	8.52956	3.63936	0.000517001	0.0150221	-1.72185
C1orf35	-0.089739	5.044	-3.63902	0.000517582	0.0150221	-1.72291
LOC101930114	-0.3239	5.44902	-3.63841	0.000518614	0.0150334	-1.72481
GRPEL1	-0.174871	7.76577	-3.63799	0.000519314	0.015035	-1.72609
ALAD	-0.34553	7.39193	-3.6372	0.000520662	0.0150553	-1.72855
RPUSD3	-0.0993545	3.45555	-3.6365	0.000521859	0.0150713	-1.73073
UBP1	0.293646	8.45484	3.63492	0.000524549	0.0151302	-1.73562
GCDH	-0.504473	7.20064	-3.6339	0.00052629	0.0151585	-1.73877
LOC100049716	-0.218762	4.08323	-3.63339	0.000527175	0.0151585	-1.74036
ZNF467	-0.100015	3.34542	-3.63294	0.000527956	0.0151585	-1.74177
METTL17	-0.0988882	3.7688	-3.63284	0.000528127	0.0151585	-1.74208
LXN	0.609928	4.82505	3.62966	0.00053363	0.0152976	-1.75192
ANGPT1	0.106228	2.53817	3.62831	0.000535982	0.0153462	-1.7561
NCR2	-0.0192434	2.70413	-3.62726	0.000537815	0.0153798	-1.75934
JAZF1	0.439984	5.91011	3.62663	0.000538917	0.0153925	-1.76129
AKR7A2	-0.337261	7.9092	-3.62504	0.00054172	0.0154522	-1.76622
GALNT3	0.180368	2.48881	3.62469	0.000542334	0.0154522	-1.76729
GPS1	-0.140397	5.44347	-3.62353	0.000544396	0.015492	-1.7709
LIME1	-0.344332	10.1582	-3.62253	0.000546169	0.0155171	-1.77398
ARFGAP2	-0.117145	4.15738	-3.62228	0.000546605	0.0155171	-1.77474
ADAM10	0.165826	5.44075	3.61779	0.000554661	0.0157266	-1.78864
VWA5A	0.180758	2.93979	3.61519	0.000559368	0.0158408	-1.79666
ESF1	0.381629	6.45706	3.61278	0.000563764	0.015946	-1.80409
SYNM	0.478508	3.78302	3.60967	0.000569503	0.0160888	-1.81371
RMND1	-0.296308	5.63919	-3.60547	0.000577321	0.01629	-1.82665
GALNT1	0.28599	8.64958	3.60473	0.00057871	0.0163055	-1.82893
NUDT15	0.262142	7.67174	3.60443	0.000579271	0.0163055	-1.82985
TYMS	0.337231	4.06833	3.60215	0.00058357	0.0164067	-1.83687
CCDC157	-0.0582892	3.22291	-3.60072	0.000586288	0.0164559	-1.84128
GTF2H5	-0.0657831	4.10336	-3.60049	0.00058673	0.0164559	-1.84199
S100A14	0.402707	6.54492	3.60008	0.000587508	0.016458	-1.84325
USP30	-0.221609	6.64089	-3.59843	0.000590657	0.0165264	-1.84832
C21orf2	-0.0702173	3.53567	-3.59685	0.0005937	0.0165888	-1.8532
LOC101928845	-0.0255779	2.64013	-3.59653	0.000594309	0.0165888	-1.85417
CYS1	0.242917	2.51676	3.59533	0.000596638	0.0166339	-1.85789
BC062753	0.241139	4.29327	3.59276	0.000601611	0.0167525	-1.86576
KCNH6	-0.0336397	2.88856	-3.59182	0.000603455	0.0167703	-1.86866
NDRG2	-0.426507	5.74318	-3.5917	0.000603687	0.0167703	-1.86903
KAL1	0.098363	2.47711	3.59069	0.000605671	0.0168054	-1.87214
SPIN4	0.378252	4.2706	3.58997	0.000607073	0.0168106	-1.87434
CACNG8	-0.0140173	2.56968	-3.58957	0.000607868	0.0168106	-1.87558
CCL2	0.568342	4.62372	3.58949	0.000608019	0.0168106	-1.87581
MYCL	-0.20813	3.86301	-3.58871	0.000609565	0.0168334	-1.87822
DNM1L	0.120936	4.95243	3.58764	0.000611688	0.016872	-1.88152
DMWD	-0.0525432	2.7637	-3.58654	0.000613868	0.0169016	-1.8849
CNPY3	-0.268739	4.38635	-3.58637	0.000614207	0.0169016	-1.88542
ERP29	-0.21219	9.29499	-3.58489	0.000617151	0.0169607	-1.88996
TMCO3	0.110604	3.51307	3.58438	0.000618165	0.0169607	-1.89151
ARHGEF37	0.252773	4.1451	3.5842	0.000618536	0.0169607	-1.89208
TOP2B	0.257869	7.52592	3.58315	0.000620632	0.0169937	-1.89529
NSUN5	-0.117687	5.15445	-3.58287	0.000621196	0.0169937	-1.89615
TIMP1	0.776451	9.26268	3.58078	0.000625416	0.0170767	-1.90257
BCL2	0.0796862	3.61587	3.58064	0.000625693	0.0170767	-1.90299
RAD51AP1	0.559249	4.235	3.57929	0.000628428	0.01712	-1.90713
ABHD14A-ACY1	-0.325876	10.24	-3.57914	0.000628747	0.01712	-1.90761
CINP	-0.0484172	3.219	-3.57866	0.000629716	0.0171264	-1.90907
PIGK	0.146874	5.8084	3.57798	0.000631102	0.0171441	-1.91116
RANBP6	0.274688	8.37802	3.57576	0.000635639	0.0172396	-1.91795
ALDH7A1	-0.222327	7.95555	-3.57554	0.000636095	0.0172396	-1.91863
CHRNA2	-0.0701058	3.32399	-3.5749	0.000637403	0.017255	-1.92058
PIGS	-0.0513104	3.10934	-3.5735	0.000640293	0.0173131	-1.92487
GRTP1	-0.196243	4.9459	-3.57147	0.000644519	0.0174072	-1.93111
FKBP4	-0.160674	3.82772	-3.57038	0.000646796	0.0174485	-1.93445
PTGS2	0.0619989	2.43144	3.56794	0.000651909	0.0175662	-1.94192
PPP1R1A	-0.493765	8.12034	-3.56722	0.000653424	0.0175867	-1.94412
PEMT	-0.492519	9.53919	-3.56682	0.00065427	0.0175892	-1.94534
C16orf86	-0.159698	2.79013	-3.56285	0.000662688	0.017795	-1.95746
USP46-AS1	-0.196384	3.30118	-3.56099	0.000666681	0.0178816	-1.96316
NCAM2	-0.164592	2.4715	-3.55938	0.000670146	0.0179539	-1.96807
LGALS3	0.36295	5.54481	3.55708	0.000675134	0.0180616	-1.9751
SKA2	0.227208	6.07993	3.55679	0.000675771	0.0180616	-1.97599
ASCC1	-0.402259	5.61601	-3.55589	0.000677731	0.0180616	-1.97874
LOXL2	0.0364269	2.39902	3.5558	0.000677928	0.0180616	-1.97901
CSF1	-0.0390189	3.01815	-3.55567	0.0006782	0.0180616	-1.97939
CEP170	0.173871	4.87418	3.55506	0.000679539	0.0180616	-1.98126
NFASC	0.0622443	2.52015	3.55473	0.000680258	0.0180616	-1.98227
ADCK2	-0.175416	4.75458	-3.55469	0.000680358	0.0180616	-1.9824
RASSF7	-0.137061	4.07956	-3.55268	0.000684769	0.0181502	-1.98853
HYI	-0.339913	5.90669	-3.55241	0.000685373	0.0181502	-1.98936
COX7B	0.223931	8.95927	3.55211	0.00068603	0.0181502	-1.99027
RGS4	0.143198	2.43723	3.55169	0.000686969	0.0181545	-1.99157
ZNF260	0.303818	6.23658	3.55034	0.000689942	0.0182124	-1.99566
RAB37	-0.227776	4.59812	-3.54939	0.00069207	0.018248	-1.99858
PLCB2	-0.0295061	2.6573	-3.5477	0.000695841	0.0183267	-2.00373
MPST	-0.274492	8.95512	-3.54713	0.000697105	0.0183393	-2.00545
LOXL1	0.202862	2.57041	3.54676	0.000697939	0.0183405	-2.00658
RP11-436D10.3	-0.043702	3.01795	-3.54546	0.000700865	0.0183967	-2.01054
PER2	-0.201931	4.95657	-3.54355	0.000705189	0.0184894	-2.01637
DDR2	0.117208	3.68275	3.54017	0.000712892	0.0186704	-2.02666
CCDC112	0.161404	3.83262	3.53935	0.000714757	0.0186983	-2.02914
CXorf23	0.188838	3.12322	3.53801	0.000717847	0.0187581	-2.03322
TLE2	-0.155258	3.00707	-3.53677	0.000720721	0.0188121	-2.03701
ZSCAN16-AS1	-0.0567386	3.53257	-3.53513	0.000724515	0.01889	-2.04198
NCKAP1	0.0922687	5.59134	3.53414	0.000726816	0.0189289	-2.04498
ACAD8	-0.289607	6.49062	-3.53299	0.000729519	0.0189781	-2.0485
ARRDC4	0.551338	7.86531	3.53194	0.000731965	0.0190205	-2.05167
HNF1A	-0.104393	3.79649	-3.53117	0.000733776	0.0190315	-2.05401
ADHFE1	-0.453292	6.06447	-3.53097	0.000734252	0.0190315	-2.05462
HIST1H4A	-0.1107	4.76044	-3.53061	0.000735099	0.0190315	-2.05571
GLUL	-0.56807	8.68839	-3.53038	0.00073565	0.0190315	-2.05642
ENDOV	-0.04572	3.25984	-3.52945	0.000737848	0.0190672	-2.05925
MMP2	0.112645	2.68786	3.52868	0.00073967	0.0190931	-2.06158
RP9	-0.147827	4.03503	-3.52699	0.000743701	0.019176	-2.06673
RAPGEFL1	-0.141155	2.90003	-3.52297	0.000753341	0.0194031	-2.07892
LOC100508408	0.11927	12.6649	3.52102	0.000758061	0.0195031	-2.08483
IFI16	0.540717	6.4107	3.51934	0.000762136	0.0195864	-2.08991
OLFML3	0.30508	6.79322	3.51717	0.000767467	0.0196856	-2.09651
CLPP	-0.283105	7.29074	-3.51675	0.000768492	0.0196856	-2.09777
LRRC41	-0.0936817	3.61683	-3.51673	0.000768528	0.0196856	-2.09781
RNF126	-0.171918	4.30086	-3.51534	0.000771955	0.0197389	-2.10203
GPT	-0.293566	5.05903	-3.5152	0.000772299	0.0197389	-2.10245
LOC100507316	-0.160121	3.91577	-3.51477	0.000773372	0.0197447	-2.10376
SMIM1	-0.201943	5.41375	-3.51185	0.000780638	0.019908	-2.11261
CNTROB	-0.0496258	3.00899	-3.51151	0.000781475	0.019908	-2.11363
AGFG2	-0.0902598	3.3341	-3.51033	0.000784422	0.0199613	-2.11719
MCU	0.18812	6.28552	3.50862	0.00078874	0.020029	-2.12238
ZNF428	-0.0765405	3.98245	-3.50859	0.000788799	0.020029	-2.12245
FAM98B	0.164808	5.50508	3.50742	0.000791762	0.0200824	-2.126
VPS28	-0.313725	7.71516	-3.50626	0.000794717	0.0201354	-2.12953
RCL1	-0.236028	6.14038	-3.50448	0.000799237	0.020228	-2.13489
PEAK1	0.164133	3.06317	3.50376	0.000801075	0.0202525	-2.13707
CAP1	0.197938	9.4047	3.50295	0.000803142	0.0202828	-2.1395
PDZRN4	0.0736864	2.40736	3.5018	0.000806095	0.0203136	-2.14297
BBX	0.278754	5.76133	3.50175	0.000806229	0.0203136	-2.14313
ARMCX2	0.324751	4.07737	3.50131	0.000807366	0.0203136	-2.14446
PMS2P8	-0.198243	3.16749	-3.50099	0.000808201	0.0203136	-2.14544
GLYAT	-0.234189	8.96189	-3.50079	0.000808716	0.0203136	-2.14605
CD59	0.20552	8.11761	3.49809	0.000815695	0.0204508	-2.15417
UBOX5	-0.0702206	3.12111	-3.498	0.000815931	0.0204508	-2.15445
EXT1	0.385231	5.45775	3.49736	0.000817609	0.0204709	-2.15639
TWSG1	0.224639	6.02742	3.49601	0.000821142	0.0205374	-2.16047
EBP	-0.272393	7.22197	-3.49516	0.000823354	0.0205665	-2.16301
FABP4	0.927004	4.7304	3.49461	0.000824805	0.0205665	-2.16468
ZFP3	0.261619	3.26601	3.49456	0.000824953	0.0205665	-2.16485
FAM213B	0.363651	5.09207	3.49407	0.000826244	0.0205767	-2.16633
GLDN	-0.0308051	2.82209	-3.49323	0.00082845	0.0206097	-2.16885
MATN4	-0.031331	2.82428	-3.49266	0.000829955	0.0206251	-2.17057
GPRC5C	-0.231396	5.85187	-3.49114	0.000833983	0.0207032	-2.17514
FAM120AOS	-0.0872499	4.27664	-3.49064	0.000835322	0.0207144	-2.17666
JAM3	0.0702082	2.87064	3.48825	0.000841712	0.0208507	-2.18387
CCT6A	0.271301	7.68966	3.48744	0.000843889	0.0208825	-2.18631
IKBIP	0.315806	4.82476	3.48678	0.000845645	0.0209037	-2.18828
FXYD1	-0.314366	9.38542	-3.48518	0.000849966	0.0209883	-2.1931
HIST1H4J	-0.528013	5.91637	-3.48357	0.000854329	0.0210737	-2.19794
TBX1	-0.0299633	2.89632	-3.4827	0.000856718	0.0210945	-2.20058
RNF130	-0.0784259	3.69027	-3.4826	0.000856977	0.0210945	-2.20086
PLIN5	-0.0861104	3.25298	-3.48086	0.000861737	0.0211893	-2.2061
ANKRD29	0.404822	3.86388	3.47981	0.000864623	0.0212379	-2.20926
MRPL12	-0.110915	5.49181	-3.47942	0.000865697	0.0212419	-2.21043
CCDC57	-0.147763	3.26112	-3.47847	0.000868302	0.021278	-2.21327
C5orf55	-0.185881	4.39096	-3.47817	0.000869131	0.021278	-2.21417
AK021804	0.411196	3.1942	3.47789	0.000869905	0.021278	-2.21502
GFRA2	-0.0494359	3.14435	-3.47735	0.000871403	0.0212923	-2.21664
HDAC3	-0.152804	6.77099	-3.47553	0.000876468	0.0213937	-2.22212
PMEL	-0.0631812	2.77812	-3.47486	0.000878329	0.0214167	-2.22412
FLNA	0.24244	4.04332	3.46996	0.000892115	0.0217302	-2.23884
APOBEC3F	-0.0399325	2.88787	-3.46914	0.000894444	0.0217497	-2.24131
ZNF765	0.135573	4.9329	3.46902	0.000894782	0.0217497	-2.24166
RP11-488L18	0.332267	4.71513	3.46866	0.0008958	0.0217518	-2.24274
RND2	-0.230028	3.0239	-3.46752	0.000899063	0.0218029	-2.24617
NUP43	0.139444	4.98756	3.46727	0.000899772	0.0218029	-2.24692
CARS2	-0.0417198	2.81604	-3.46636	0.000902356	0.0218248	-2.24963
TSC2	-0.118141	2.62163	-3.4663	0.000902546	0.0218248	-2.24983
HSPB2	0.207977	2.78303	3.46589	0.000903715	0.0218304	-2.25105
CENPC	-0.206052	5.47731	-3.46522	0.000905632	0.0218505	-2.25305
UCKL1	-0.0863632	3.07701	-3.46495	0.00090642	0.0218505	-2.25387
HELLS	0.166559	2.48551	3.4629	0.000912345	0.0219534	-2.26003
IZUMO4	-0.108108	3.20999	-3.46252	0.000913438	0.0219534	-2.26116
RPL22L1	0.405124	8.2861	3.46235	0.000913921	0.0219534	-2.26166
FBLN2	0.238819	3.48489	3.46217	0.000914451	0.0219534	-2.26221
LIPC	-0.463058	9.53893	-3.4609	0.000918132	0.0220191	-2.266
LOC100310756	-0.25764	5.33612	-3.46047	0.000919389	0.0220266	-2.2673
AOX1	-0.339589	10.3535	-3.45921	0.000923056	0.0220918	-2.27106
EDN2	-0.0496507	2.83475	-3.45855	0.000925001	0.0221157	-2.27305
ZNF385B	-0.330622	5.87741	-3.45822	0.000925963	0.022116	-2.27403
PSMB7	-0.109153	6.41962	-3.45647	0.000931126	0.0222094	-2.27928
LOC100130872	0.516282	6.66858	3.45625	0.000931775	0.0222094	-2.27994
SPHK2	-0.0997458	3.07036	-3.45588	0.000932862	0.0222126	-2.28104
ZGPAT	-0.33661	10.4711	-3.45472	0.000936308	0.022238	-2.28452
TIRAP	-0.0433887	2.68585	-3.45467	0.000936453	0.022238	-2.28467
PLXNB1	-0.0776772	3.48925	-3.45432	0.000937469	0.022238	-2.28569
COMMD2	0.232986	6.6279	3.45423	0.000937741	0.022238	-2.28597
SLC9A6	0.259048	6.71336	3.4536	0.000939621	0.0222428	-2.28786
PITPNC1	-0.127274	3.14814	-3.45334	0.000940393	0.0222428	-2.28863
GDE1	-0.282206	6.73737	-3.4532	0.000940811	0.0222428	-2.28905
LOC100505727	-0.102752	2.53414	-3.45288	0.000941755	0.0222428	-2.29
DNAH3	-0.0291794	2.68502	-3.45004	0.000950283	0.0224215	-2.29851
IPO5P1	-0.0490101	2.77053	-3.44821	0.000955785	0.0225285	-2.30397
WDR82	0.231486	8.96989	3.44747	0.000958017	0.0225376	-2.30617
GSDMD	-0.227885	5.85744	-3.44745	0.000958099	0.0225376	-2.30625
CDK9	-0.0944963	3.44612	-3.44592	0.000962744	0.022624	-2.31082
C2CD2L	-0.0467224	3.02859	-3.44354	0.00097	0.0227716	-2.31791
KCNC4	-0.0202907	2.61688	-3.44251	0.00097318	0.0228233	-2.321
TXN	0.289575	10.0011	3.44171	0.000975648	0.0228497	-2.32339
F13A1	0.246635	2.55592	3.44151	0.000976266	0.0228497	-2.32398
CYP4F11	-0.346174	6.86627	-3.44029	0.000980031	0.0229076	-2.32762
RAMP1	-0.615725	6.70499	-3.44004	0.000980799	0.0229076	-2.32836
PIEZO2	0.129141	3.04003	3.43975	0.000981684	0.0229076	-2.32921
TXNL4A	-0.111872	5.2712	-3.43903	0.000983946	0.0229161	-2.33138
SLC16A10	-0.586998	6.22193	-3.439	0.000984014	0.0229161	-2.33145
TMEM184B	0.256122	6.05515	3.43815	0.000986668	0.022955	-2.33399
PXMP2	-0.419194	10.362	-3.43745	0.000988846	0.02298	-2.33607
MTCL1	0.166723	2.45959	3.43718	0.000989713	0.02298	-2.3369
LHX2	-0.180086	3.5858	-3.43595	0.000993564	0.0230341	-2.34056
IL1R1	0.156448	6.46449	3.43579	0.000994055	0.0230341	-2.34103
BRCA1	-0.402245	4.00986	-3.43549	0.000995003	0.0230341	-2.34193
FBXL12	-0.0775994	3.72061	-3.43504	0.000996408	0.0230438	-2.34326
GPR56	0.186229	2.68523	3.434	0.000999691	0.0230841	-2.34637
ALKBH7	-0.191759	6.18066	-3.43386	0.00100013	0.0230841	-2.34678
SCD5	0.140051	2.85997	3.43328	0.00100195	0.0231033	-2.3485
TNFRSF12A	0.440944	5.03305	3.43127	0.00100833	0.0232273	-2.35448
BMI1	0.212201	9.69659	3.43081	0.0010098	0.0232384	-2.35586
GALNT4	0.240058	4.16866	3.42891	0.00101586	0.0233547	-2.3615
NPR3	0.383397	3.90474	3.42785	0.00101927	0.0234101	-2.36467
CENPV	-0.253815	5.29637	-3.42656	0.00102341	0.0234822	-2.3685
SNRNP25	-0.457492	7.16954	-3.42538	0.00102724	0.0235469	-2.37202
CPSF4	-0.218943	5.67884	-3.42362	0.00103296	0.0236481	-2.37726
CAMK2G	-0.0580633	3.3273	-3.42339	0.00103369	0.0236481	-2.37792
TMED9	0.194699	8.71404	3.42204	0.00103811	0.0237072	-2.38195
CRKL	-0.109213	4.83249	-3.42198	0.0010383	0.0237072	-2.38212
MKNK1	-0.0671252	3.59085	-3.42136	0.00104034	0.0237305	-2.38397
TAOK2	-0.0356667	2.70654	-3.42057	0.00104292	0.0237662	-2.38631
LRRC4C	0.0779544	2.81315	3.41976	0.00104559	0.0238038	-2.38873
PTTG1IP	0.334826	9.76297	3.41439	0.00106338	0.0241808	-2.40464
CRYBG3	0.36158	5.372	3.41414	0.00106422	0.0241808	-2.40538
SYAP1	-0.25433	6.82164	-3.41343	0.00106661	0.0242113	-2.40749
C9orf24	-0.139566	3.08725	-3.41199	0.00107146	0.0242574	-2.41178
ELL	-0.0260749	2.56755	-3.41193	0.00107164	0.0242574	-2.41194
PLA2G6	-0.0346998	2.62939	-3.41179	0.00107213	0.0242574	-2.41236
MAPRE2	-0.128339	4.69491	-3.41134	0.00107364	0.0242574	-2.4137
SLC20A2	-0.24851	4.62562	-3.41128	0.00107383	0.0242574	-2.41386
PTN	0.223684	3.8982	3.40947	0.00107997	0.0243725	-2.41924
ARMCX1	0.439744	5.60405	3.40914	0.00108111	0.0243746	-2.42023
EBNA1BP2	0.207614	6.25623	3.40824	0.00108416	0.0243966	-2.42289
PAN2	-0.235346	4.01925	-3.40817	0.0010844	0.0243966	-2.4231
IFT27	-0.104464	3.39277	-3.40793	0.00108522	0.0243966	-2.42381
APOL3	0.539327	7.50113	3.40747	0.00108678	0.0244081	-2.42516
SLCO2A1	0.140091	2.87964	3.40578	0.00109256	0.0244817	-2.43016
NADSYN1	-0.0841782	3.36581	-3.40576	0.00109263	0.0244817	-2.43023
APCDD1	0.296573	2.59492	3.40559	0.00109321	0.0244817	-2.43072
GDPD2	-0.0921485	3.06695	-3.40485	0.00109577	0.0245156	-2.43293
REXO1	-0.0617342	3.29688	-3.4028	0.00110284	0.0246501	-2.43899
2026-09-11	0.209888	4.53003	3.40106	0.00110889	0.0247617	-2.44416
WBSCR16	-0.0770282	3.76228	-3.39751	0.0011213	0.0250012	-2.45464
P2RX5	0.326957	4.60673	3.39738	0.00112176	0.0250012	-2.45503
BC070363	-0.429108	8.82847	-3.39616	0.00112607	0.0250734	-2.45865
TBC1D10A	-0.0717917	3.53406	-3.39562	0.00112795	0.0250764	-2.46022
PTPN13	0.0953414	2.84451	3.39551	0.00112836	0.0250764	-2.46056
ASPN	0.300473	6.00387	3.39456	0.00113173	0.0250986	-2.46337
MFSD6	0.158263	2.95391	3.3943	0.00113263	0.0250986	-2.46412
ECH1	-0.399154	8.64247	-3.39384	0.00113427	0.0250986	-2.46548
FECH	-0.159752	5.566	-3.39382	0.00113435	0.0250986	-2.46555
HSF1	-0.0729766	3.65679	-3.39371	0.00113474	0.0250986	-2.46587
TTI2	-0.0570994	2.7637	-3.39192	0.0011411	0.0252156	-2.47114
MT1F	-0.80295	11.6663	-3.39144	0.00114283	0.0252208	-2.47257
AGBL5	-0.112965	3.75592	-3.39122	0.00114361	0.0252208	-2.47322
BAP1	-0.0719167	3.91434	-3.39095	0.00114458	0.0252208	-2.47401
PI3	-0.0137278	2.59286	-3.39015	0.00114746	0.0252604	-2.47638
IFRD2	-0.260427	7.21414	-3.38953	0.00114971	0.025286	-2.47822
C1orf86	-0.0415056	3.04215	-3.38917	0.001151	0.0252907	-2.47929
URI1	-0.135333	4.78094	-3.38883	0.00115223	0.0252938	-2.48029
TESK2	-0.243049	4.39548	-3.38841	0.00115372	0.0253027	-2.48151
RIN2	0.134513	4.86884	3.38777	0.00115603	0.0253081	-2.48339
SLC2A8	-0.117025	3.92014	-3.38768	0.00115638	0.0253081	-2.48368
RGS12	-0.0210726	2.42271	-3.38744	0.00115723	0.0253081	-2.48437
CREB5	0.0446521	2.40852	3.38715	0.00115831	0.0253081	-2.48524
EPB41L4A	0.127525	2.96744	3.38661	0.00116026	0.0253262	-2.48683
CDC42EP4	-0.161839	4.89624	-3.38632	0.0011613	0.0253262	-2.48768
HIBADH	-0.221301	6.91832	-3.3845	0.00116793	0.025427	-2.49304
ERGIC3	-0.126259	4.26011	-3.3844	0.00116831	0.025427	-2.49335
DNAJC12	-0.356688	5.94641	-3.38416	0.0011692	0.025427	-2.49406
COMTD1	-0.224637	4.89509	-3.38371	0.00117083	0.0254389	-2.49538
RP1-223E5	-0.0469966	3.26607	-3.38274	0.00117439	0.0254815	-2.49823
MAOB	-0.0934077	4.91539	-3.38258	0.00117498	0.0254815	-2.49871
SLC25A26	-0.27619	6.49223	-3.38213	0.00117663	0.0254873	-2.50003
CRYAB	0.763951	3.20733	3.38191	0.00117743	0.0254873	-2.50067
MIB2	-0.0787439	2.83116	-3.37944	0.00118656	0.0256612	-2.50795
ASMTL	-0.325069	6.45085	-3.37887	0.00118867	0.025683	-2.50962
UBTD2	0.225133	7.14654	3.37824	0.00119104	0.0257104	-2.5115
PPP1R11	-0.178274	4.61917	-3.37777	0.00119279	0.0257243	-2.51288
NMT1	-0.11394	4.99434	-3.37691	0.00119597	0.0257692	-2.51539
PSAT1	-0.356515	8.69276	-3.37421	0.00120612	0.0259637	-2.52334
TXNDC12	0.130783	9.1618	3.37218	0.00121378	0.0261047	-2.52931
ELMO3	-0.0737418	2.83641	-3.3711	0.00121789	0.0261689	-2.53249
GEMIN4	-0.059127	2.92096	-3.36999	0.0012221	0.0262353	-2.53574
TBCK	0.202832	6.71297	3.36577	0.00123831	0.0265589	-2.54815
SCN7A	0.163827	2.43556	3.36506	0.00124105	0.0265932	-2.55023
SDCBP	0.172951	11.1355	3.36334	0.00124772	0.0267115	-2.55527
ZDHHC19	-0.101121	3.27492	-3.36238	0.00125145	0.0267669	-2.55809
RALY-AS1	-0.123888	2.96056	-3.36206	0.00125272	0.0267694	-2.55904
B3GNT5	0.240812	2.74432	3.35987	0.0012613	0.0269281	-2.56547
MAU2	-0.0293078	2.97676	-3.35904	0.00126457	0.0269734	-2.56791
JRK	-0.0525007	3.02794	-3.3583	0.0012675	0.0269817	-2.57008
MT1G	-0.350522	7.33156	-3.35812	0.00126817	0.0269817	-2.57058
GLULP4	-0.124196	3.04849	-3.35801	0.00126863	0.0269817	-2.57092
HYKK	-0.17974	3.83596	-3.35777	0.00126959	0.0269817	-2.57163
EIF2B3	-0.182814	4.10657	-3.35672	0.00127375	0.0270454	-2.57471
LRRC16B	-0.188019	4.02773	-3.35611	0.00127615	0.027048	-2.57648
TMCO6	-0.325862	4.92327	-3.3561	0.00127619	0.027048	-2.57651
NIT2	-0.211107	10.0216	-3.35571	0.00127776	0.0270567	-2.57767
TRPM4	-0.179107	3.05644	-3.35434	0.00128319	0.0271472	-2.58166
NUSAP1	0.445881	4.54836	3.35361	0.00128613	0.0271847	-2.58381
DPP8	0.15402	5.48262	3.35234	0.0012912	0.0272672	-2.58752
NNT-AS1	0.493997	6.39053	3.3482	0.00130793	0.0275954	-2.59963
PLEKHB1	0.0257824	2.39759	3.34552	0.00131891	0.0277915	-2.60749
ZNF367	0.523141	3.69029	3.34535	0.0013196	0.0277915	-2.60799
BDH2	0.273784	7.53933	3.3444	0.0013235	0.0278485	-2.61077
PDK4	-0.412472	6.78132	-3.34352	0.00132712	0.0278993	-2.61333
PLXDC2	0.210999	3.36812	3.342	0.0013334	0.0280062	-2.61777
EMP1	0.307263	3.21002	3.34134	0.00133614	0.0280385	-2.6197
DMAP1	-0.199574	4.37865	-3.34048	0.00133972	0.0280883	-2.62222
GJB1	-0.148181	9.24442	-3.34001	0.00134163	0.0281032	-2.62356
SHISA3	0.135823	2.45794	3.33969	0.00134297	0.028106	-2.6245
NPM1	0.132647	9.96252	3.33837	0.00134849	0.028149	-2.62836
C16orf45	-0.13188	4.36188	-3.33797	0.00135016	0.028149	-2.62952
SPAG11A	-0.036135	2.89145	-3.3376	0.00135173	0.028149	-2.63062
CECR2	-0.159492	3.28715	-3.33754	0.00135197	0.028149	-2.63078
LAMC1	0.258403	5.79547	3.33754	0.00135198	0.028149	-2.63079
LOC102724364	0.168412	8.94307	3.33747	0.00135226	0.028149	-2.63099
ACAT1	-0.181999	6.60584	-3.33635	0.00135698	0.0281982	-2.63426
AF070581	0.459566	2.65275	3.33634	0.00135704	0.0281982	-2.6343
SPRED1	0.195445	4.41027	3.33525	0.00136162	0.0282681	-2.63747
NDUFV1	-0.133252	5.42496	-3.33485	0.00136332	0.0282782	-2.63864
BCAT1	0.261035	3.34033	3.33341	0.00136942	0.0283796	-2.64284
DPYSL3	0.0505611	2.39886	3.33241	0.00137368	0.0284336	-2.64576
PAPD7	-0.211095	5.96938	-3.33222	0.00137446	0.0284336	-2.6463
S100A4	0.477894	7.40921	3.33156	0.00137727	0.0284664	-2.64822
GTF3C6	0.170717	9.36385	3.32984	0.00138464	0.0285935	-2.65324
SMA4	0.27442	3.7223	3.32919	0.00138743	0.0286046	-2.65513
CDA	-0.405629	5.78334	-3.32914	0.00138763	0.0286046	-2.65527
SUCLG2	0.183448	11.2675	3.32882	0.00138905	0.0286085	-2.65622
PCBD1	-0.375791	9.35816	-3.32817	0.00139185	0.0286409	-2.65812
PSMD11	-0.138484	4.90109	-3.32738	0.00139526	0.0286583	-2.66042
ZNF468	0.451626	5.31395	3.32729	0.00139563	0.0286583	-2.66067
PPP1CA	-0.219344	8.20684	-3.32691	0.00139729	0.0286583	-2.66179
SAMM50	-0.126234	5.01211	-3.32637	0.00139963	0.0286583	-2.66336
EPHX2	-0.340395	8.00628	-3.32634	0.00139975	0.0286583	-2.66344
MAMDC2	0.129298	2.41605	3.32605	0.00140102	0.0286583	-2.66429
BCL2L12	-0.254775	3.39001	-3.32598	0.00140129	0.0286583	-2.66447
FIGNL1	0.23297	4.08141	3.3255	0.00140336	0.0286756	-2.66586
LINC01279	0.329265	2.50504	3.32442	0.00140808	0.0287404	-2.66902
HSPA4L	0.393748	4.11693	3.32421	0.001409	0.0287404	-2.66963
TAF4B	0.0403279	2.46889	3.3239	0.00141035	0.0287428	-2.67053
RNF145	0.157199	4.62251	3.32344	0.00141235	0.0287584	-2.67186
FAM149A	-0.275945	7.07319	-3.32226	0.00141752	0.0288385	-2.6753
CDHR5	-0.548135	6.00722	-3.32071	0.00142433	0.0289518	-2.6798
NSMCE1	-0.223987	7.43649	-3.31999	0.00142752	0.0289914	-2.6819
SMAD2	0.0992264	4.87839	3.31858	0.00143376	0.0290929	-2.68601
NTHL1	-0.276802	5.79628	-3.31664	0.00144237	0.0292422	-2.69163
SMAD9	0.218664	3.64054	3.3145	0.00145196	0.029411	-2.69786
MGMT	-0.322778	8.37892	-3.31391	0.0014546	0.029439	-2.69957
FAM151A	-1.10335	5.04196	-3.31231	0.00146182	0.0295331	-2.70422
PIH1D1	-0.197363	6.79459	-3.31211	0.00146273	0.0295331	-2.7048
ADH4	-0.191029	8.60568	-3.31204	0.00146305	0.0295331	-2.70501
LINC01128	-0.169823	3.28213	-3.31092	0.00146812	0.0295734	-2.70826
ELP6	-0.072603	3.90707	-3.31062	0.00146946	0.0295734	-2.70911
SUCO	0.333037	6.6479	3.31053	0.00146989	0.0295734	-2.70939
IL32	0.919113	8.15411	3.31048	0.00147012	0.0295734	-2.70953
TAX1BP1	0.192931	7.79871	3.30781	0.00148226	0.0297919	-2.71726
C4orf32	0.201355	4.89643	3.30658	0.00148789	0.0298795	-2.72083
MCM6	0.326442	4.45114	3.30574	0.00149178	0.0299214	-2.72328
LOC101929655	-0.0867145	2.63729	-3.30557	0.00149254	0.0299214	-2.72376
TMPRSS6	-0.237075	5.25687	-3.30525	0.00149402	0.0299253	-2.72469
SESN2	-0.164145	4.48284	-3.30469	0.00149658	0.029931	-2.7263
APOA4	-0.590025	6.15891	-3.30439	0.00149799	0.029931	-2.72718
ANKRD50	0.165077	4.71827	3.30435	0.00149815	0.029931	-2.72728
NDOR1	-0.0371866	2.77562	-3.30193	0.00150939	0.0300985	-2.7343
LOC729164	-0.0739075	3.05979	-3.30174	0.00151027	0.0300985	-2.73485
GPD1	-0.161639	5.1161	-3.30171	0.0015104	0.0300985	-2.73493
C5orf27	-1.25632	6.92021	-3.30037	0.00151668	0.0301857	-2.73882
C10orf76	-0.0784181	3.46944	-3.30022	0.00151737	0.0301857	-2.73925
GSTA3	-0.383948	8.6741	-3.29977	0.00151949	0.0302021	-2.74056
ENDOD1	0.237041	3.68639	3.29836	0.00152608	0.0303074	-2.74463
RAC3	-0.338835	4.44706	-3.29731	0.00153102	0.0303685	-2.74767
LOC100129380	-0.0958667	3.3381	-3.29689	0.00153303	0.0303685	-2.74889
FZR1	-0.0483933	3.17925	-3.2967	0.00153392	0.0303685	-2.74944
CCL23	-0.395621	3.47021	-3.2966	0.00153437	0.0303685	-2.74971
APOLD1	0.289996	4.35285	3.29534	0.00154037	0.0304615	-2.75338
NETO2	0.0346056	2.38227	3.29466	0.00154359	0.0304992	-2.75534
PBX1	0.394072	4.78421	3.29435	0.00154506	0.0305026	-2.75624
DYNC1LI2	0.144304	5.78777	3.29328	0.00155016	0.0305773	-2.75933
CLCN4	-0.0513071	2.89996	-3.29101	0.00156105	0.0307661	-2.7659
FBXO42	-0.0432384	3.00333	-3.28989	0.00156641	0.0308314	-2.76912
HYAL2	0.192333	5.98098	3.28977	0.00156701	0.0308314	-2.76948
AQP11	-0.594955	6.57827	-3.28937	0.00156892	0.030843	-2.77062
BCS1L	-0.310047	4.31802	-3.28815	0.00157483	0.0309332	-2.77415
RP2	0.15374	5.09619	3.28737	0.00157862	0.0309816	-2.77641
PRKAA2	0.370545	3.83437	3.28705	0.00158017	0.0309858	-2.77733
PEG3-AS1	-0.247482	3.0256	-3.28676	0.00158155	0.0309869	-2.77814
KITLG	0.148471	3.35021	3.28532	0.0015886	0.0310989	-2.78232
C16orf80	-0.217299	7.58902	-3.28373	0.00159638	0.0312241	-2.78691
TMEM246	0.136885	3.11647	3.28346	0.00159767	0.0312241	-2.78766
LPP	0.147452	5.32256	3.28258	0.00160201	0.0312828	-2.79021
MAN2C1	-0.118929	3.50317	-3.28142	0.00160772	0.031368	-2.79355
RPS27L	0.327074	9.97421	3.27972	0.00161615	0.0314838	-2.79846
CHCHD5	-0.130855	3.75769	-3.27965	0.00161648	0.0314838	-2.79865
TMEM116	-0.133492	3.37663	-3.27941	0.0016177	0.0314838	-2.79936
ARF6	0.124496	7.2227	3.27615	0.00163394	0.0317733	-2.80873
TNFRSF21	0.306474	3.71543	3.27534	0.00163802	0.0318261	-2.81107
DNAJC30	-0.0725821	3.75243	-3.27429	0.00164328	0.0319018	-2.81408
ECT2	0.129478	2.80869	3.27348	0.0016474	0.0319552	-2.81643
HECTD2	0.0663113	2.62837	3.27313	0.00164917	0.0319629	-2.81743
CH25H	0.283032	2.50644	3.27256	0.00165204	0.0319659	-2.81907
TMEM106C	0.122231	4.76552	3.27256	0.00165206	0.0319659	-2.81908
SHOC2	0.199135	7.66817	3.27093	0.00166033	0.0320971	-2.82376
NTMT1	-0.126578	4.32749	-3.27068	0.00166159	0.0320971	-2.82447
FKBP15	-0.0394804	3.42134	-3.26916	0.00166935	0.0322203	-2.82885
ZNF783	-0.0241422	2.84153	-3.26827	0.00167394	0.0322821	-2.83142
PPAPDC1A	0.157924	2.80492	3.26723	0.00167924	0.0323576	-2.83438
NT5C2	0.292434	6.72493	3.26544	0.00168847	0.0325085	-2.83952
ZNF275	-0.204941	5.58944	-3.26504	0.00169054	0.0325216	-2.84067
CCR2	0.219649	2.8104	3.26437	0.00169402	0.0325494	-2.8426
SACS	0.216625	2.76971	3.26423	0.00169477	0.0325494	-2.84302
MRPL38	-0.200238	3.75067	-3.26375	0.00169723	0.0325645	-2.84438
DDX19A	-0.232107	4.97853	-3.26354	0.00169835	0.0325645	-2.845
SLC38A2	0.372434	10.2543	3.26319	0.00170016	0.0325724	-2.84599
GPHN	-0.22111	4.79844	-3.26161	0.00170839	0.0326584	-2.85052
SLC11A1	-0.036422	3.09719	-3.26153	0.00170881	0.0326584	-2.85075
COX7A1	0.564945	5.10267	3.26139	0.00170954	0.0326584	-2.85115
NAPA-AS1	-0.0314037	2.7078	-3.26105	0.00171134	0.0326584	-2.85214
TOMM40L	0.294256	5.93251	3.26099	0.00171165	0.0326584	-2.85231
KLF13	-0.253372	5.2769	-3.25884	0.00172292	0.0328467	-2.85846
ANKMY1	-0.0465567	2.68342	-3.25796	0.00172758	0.0328733	-2.861
PTGR2	0.177936	6.41271	3.25791	0.00172786	0.0328733	-2.86115
LOC100287525	-0.304863	4.49493	-3.2573	0.00173105	0.0328733	-2.86288
SYTL2	0.134568	3.24399	3.25729	0.00173114	0.0328733	-2.86293
PDE4D	0.0531556	2.61533	3.25725	0.00173136	0.0328733	-2.86305
U2AF1L4	-0.0729186	2.63899	-3.25672	0.00173413	0.0328991	-2.86454
ADD2	-0.0365978	2.68615	-3.25599	0.00173803	0.0329462	-2.86665
DENND5B	-0.113042	4.82907	-3.25523	0.00174209	0.0329964	-2.86884
SETDB1	-0.0901449	2.98864	-3.25404	0.00174841	0.0330691	-2.87224
TMEM256	-0.305958	8.60209	-3.25323	0.00175274	0.0330691	-2.87455
CXCR1	-0.0677097	2.92573	-3.25304	0.00175376	0.0330691	-2.8751
TECR	-0.158016	4.95543	-3.25294	0.00175429	0.0330691	-2.87538
FES	-0.20461	3.80839	-3.25251	0.00175659	0.0330691	-2.87661
BCL2L13	-0.0848342	4.41907	-3.25235	0.00175744	0.0330691	-2.87706
MAPK8	-0.0966008	4.27285	-3.25232	0.00175764	0.0330691	-2.87717
NEK6	-0.101836	4.5917	-3.25226	0.00175794	0.0330691	-2.87733
DHRS4	-0.254099	8.54729	-3.25196	0.00175954	0.0330691	-2.87818
CD4	-0.284299	3.68605	-3.25186	0.0017601	0.0330691	-2.87848
DIS3L	-0.172761	7.56559	-3.25136	0.00176277	0.0330928	-2.8799
RHOBTB2	-0.0587799	3.13434	-3.24948	0.00177294	0.0332568	-2.88529
GPRASP1	0.144833	2.6612	3.24702	0.00178632	0.0334673	-2.89234
MON1B	-0.12772	4.48569	-3.24689	0.00178703	0.0334673	-2.89271
ARL6IP5	0.27776	9.88803	3.24635	0.00178996	0.0334812	-2.89425
FRZB	0.181205	2.82638	3.24622	0.00179064	0.0334812	-2.8946
PTGES2	-0.130892	5.37081	-3.24497	0.00179748	0.0335822	-2.89818
WIBG	-0.0942722	4.06137	-3.24352	0.00180546	0.0337043	-2.90233
LINC00944	-0.0235382	2.65447	-3.24232	0.00181207	0.0338008	-2.90575
SIGLEC7	-0.147729	3.01737	-3.24196	0.00181408	0.0338111	-2.90679
CDKN2C	0.233024	4.4133	3.24164	0.00181586	0.0338174	-2.90771
DEDD	-0.10208	4.33901	-3.23984	0.00182587	0.0339507	-2.91286
ZWINT	0.597516	5.00459	3.23982	0.00182593	0.0339507	-2.91289
COL11A2	-0.0591249	2.92657	-3.23912	0.00182985	0.0339965	-2.9149
HOGA1	-0.334699	7.51439	-3.238	0.00183609	0.0340852	-2.91809
RECQL	0.243821	6.21829	3.23724	0.00184038	0.0341377	-2.92027
BET1L	-0.166399	3.58158	-3.23653	0.00184434	0.0341649	-2.92229
C1QTNF3	-0.072441	3.10072	-3.23645	0.00184477	0.0341649	-2.92251
LOC645321	-0.0781698	3.07192	-3.2361	0.00184674	0.0341742	-2.92351
SLC2A4RG	-0.1836	5.3013	-3.23562	0.00184945	0.0341972	-2.92488
ATP2C1	0.250047	5.42826	3.23528	0.0018514	0.0341972	-2.92587
F2RL1	0.284458	4.76728	3.23503	0.00185277	0.0341972	-2.92656
CCL21	0.5076	2.79576	3.23479	0.00185413	0.0341972	-2.92725
FKBP14	0.23202	4.32872	3.23458	0.00185531	0.0341972	-2.92784
EHD4	0.0779904	3.46907	3.23355	0.00186116	0.034278	-2.93079
NGRN	0.110602	7.26169	3.2332	0.00186314	0.0342874	-2.93179
PHYHD1	-0.410604	5.35239	-3.23287	0.00186499	0.0342944	-2.93272
C7orf55	-0.224455	8.56947	-3.23171	0.00187163	0.0343884	-2.93605
GSKIP	0.286805	8.44844	3.23146	0.00187305	0.0343884	-2.93676
TSKU	-0.51675	7.40984	-3.23008	0.00188091	0.0345056	-2.94068
COLGALT1	-0.0742857	3.35682	-3.22924	0.00188575	0.0345424	-2.94308
SLIT1	-0.0302831	2.60581	-3.22921	0.00188588	0.0345424	-2.94315
H2AFY2	0.23157	4.93417	3.22869	0.00188887	0.0345641	-2.94463
SLC25A37	-0.0975759	3.41831	-3.22849	0.00189003	0.0345641	-2.9452
CXCL10	1.02458	7.62802	3.22599	0.00190445	0.0348005	-2.95232
PARP8	0.223502	3.39581	3.22389	0.00191667	0.0349749	-2.95831
OTUD1	-0.142822	4.58115	-3.22383	0.00191699	0.0349749	-2.95847
COL5A1	0.192392	2.7896	3.2228	0.00192298	0.0350347	-2.96139
LRRC8A	0.223155	5.17071	3.22276	0.00192327	0.0350347	-2.96153
TSPAN16	-0.0383537	2.82741	-3.2213	0.00193178	0.0351624	-2.96567
ATP8B1	0.401111	7.27063	3.22104	0.00193334	0.0351633	-2.96642
MRPS9	-0.261996	6.23337	-3.21995	0.00193975	0.035238	-2.96952
ATPIF1	-0.180655	8.28566	-3.21982	0.00194047	0.035238	-2.96986
PPM1B	0.187279	8.09249	3.21653	0.00195999	0.0355649	-2.97924
FGF7	0.361276	5.82063	3.21504	0.00196882	0.0356826	-2.98344
POLR2B	0.0941156	6.67343	3.21436	0.00197291	0.0356826	-2.98538
FZD1	0.121398	3.60004	3.21431	0.00197323	0.0356826	-2.98553
TC2N	0.144371	2.58599	3.21427	0.00197342	0.0356826	-2.98563
LINC00689	-0.0162743	2.55626	-3.21416	0.00197413	0.0356826	-2.98596
LINC00998	0.226593	8.50987	3.21323	0.00197967	0.0357312	-2.98858
PSMD9	-0.14087	5.02854	-3.2132	0.00197988	0.0357312	-2.98868
TRAP1	-0.155292	4.70618	-3.20955	0.00200191	0.0361008	-2.99904
WSB2	0.213294	9.59765	3.20926	0.00200365	0.0361045	-2.99985
PPP1R16A	-0.378326	7.23299	-3.20896	0.0020055	0.0361099	-3.00072
SPATA3-AS1	-0.0610417	2.51278	-3.208	0.00201131	0.0361865	-3.00342
SUCLG2-AS1	-0.0460168	3.07998	-3.20772	0.002013	0.036189	-3.00421
LOC100289495	-0.0885108	2.45036	-3.2058	0.00202476	0.0363724	-3.00966
KIRREL	0.0268642	2.38227	3.20533	0.00202763	0.0363726	-3.01098
SLC45A3	-0.197146	4.24801	-3.20529	0.00202789	0.0363726	-3.0111
TLR3	0.227194	5.58775	3.20426	0.0020342	0.0364458	-3.01401
EIF4EBP1	-0.301346	6.23153	-3.20412	0.00203509	0.0364458	-3.01442
POLD4	-0.308949	6.16567	-3.20381	0.002037	0.0364519	-3.0153
LEAP2	0.235144	13.0367	3.20304	0.00204174	0.0365088	-3.01747
CRYZL1	-0.0899595	4.16724	-3.20159	0.00205075	0.0366418	-3.02159
LOC390705	-0.0266778	2.72942	-3.20081	0.00205559	0.0366844	-3.02379
ICAM3	-0.391708	8.40076	-3.2007	0.00205628	0.0366844	-3.02411
RUNDC3A	-0.0393944	2.86664	-3.1989	0.00206751	0.0368566	-3.0292
ANKFY1	-0.0584649	3.29137	-3.1968	0.00208068	0.0370632	-3.03514
MRPS12	-0.109278	3.97515	-3.19593	0.00208612	0.0371317	-3.03758
PCGF1	-0.184519	4.51067	-3.19464	0.00209426	0.0372311	-3.04122
NUP107	0.248013	6.24104	3.19454	0.0020949	0.0372311	-3.04151
GET4	-0.0745039	3.25467	-3.19424	0.00209681	0.0372367	-3.04236
GTF2I	-0.0587106	2.68459	-3.19371	0.00210017	0.0372435	-3.04386
ZEB2	0.122299	3.75075	3.19368	0.00210039	0.0372435	-3.04396
GNA14	-0.121511	3.61759	-3.19247	0.00210806	0.0373513	-3.04737
LINC00094	-0.224724	3.47273	-3.19035	0.0021216	0.0375418	-3.05335
FKTN	0.177415	4.27959	3.19028	0.00212204	0.0375418	-3.05354
FPGS	-0.216556	5.6041	-3.18948	0.00212718	0.0375982	-3.05581
MAP3K10	-0.111695	4.42294	-3.18928	0.00212844	0.0375982	-3.05636
GADD45GIP1	-0.0821139	3.71043	-3.18873	0.00213202	0.0376329	-3.05793
DMBT1	-0.0732575	3.58669	-3.18786	0.00213762	0.0377033	-3.06039
RBPJ	0.0916206	5.96432	3.18572	0.00215145	0.0379185	-3.06641
TRAPPC6A	-0.291282	6.71456	-3.18499	0.00215617	0.0379301	-3.06846
FUOM	-0.198312	9.05124	-3.18479	0.00215748	0.0379301	-3.06903
DYNLL1	0.235502	10.6003	3.18478	0.00215758	0.0379301	-3.06907
NARS	0.299752	9.5133	3.18451	0.00215929	0.0379301	-3.06981
PART1	-0.014022	2.42325	-3.18437	0.00216024	0.0379301	-3.07022
SMC4	0.138135	3.99747	3.18374	0.00216432	0.0379732	-3.07199
ATP2B4	0.225425	4.56311	3.18253	0.00217222	0.0380832	-3.07539
C3P1	-0.279914	11.0155	-3.182	0.00217572	0.038116	-3.0769
PRPF31	-0.0812085	3.59274	-3.18137	0.00217984	0.0381183	-3.07867
ALCAM	0.329053	6.96417	3.18135	0.00217999	0.0381183	-3.07873
GNPNAT1	0.291806	9.44799	3.18123	0.00218075	0.0381183	-3.07906
ARHGAP18	0.230871	4.90346	3.17951	0.00219212	0.0382884	-3.08392
BAIAP2	-0.065006	3.16174	-3.17889	0.00219618	0.0383305	-3.08565
CREG1	0.16363	11.8702	3.1774	0.00220612	0.0384752	-3.08987
GAL3ST4	0.081768	2.43507	3.17537	0.00221965	0.0386822	-3.09558
HNF4A-AS1	-0.0846802	2.81119	-3.17343	0.00223261	0.038879	-3.10102
CDK10	-0.137212	4.52715	-3.17271	0.00223745	0.0389018	-3.10304
HDDC3	-0.2173	6.55746	-3.1726	0.00223819	0.0389018	-3.10335
SLC12A4	-0.0350027	3.19195	-3.17249	0.00223891	0.0389018	-3.10365
MID1	0.130236	3.72161	3.17196	0.00224248	0.0389093	-3.10514
C11orf96	0.357735	6.58713	3.17194	0.00224268	0.0389093	-3.10522
MIR4657	0.123748	4.891	3.17108	0.00224843	0.03898	-3.10761
PCOLCE	-0.561564	7.16716	-3.17031	0.00225368	0.0390421	-3.10979
RNF165	-0.112025	2.68049	-3.16987	0.00225664	0.0390643	-3.11102
IMPA1	0.278686	7.93591	3.16817	0.00226826	0.0392044	-3.11582
ERBB2IP	0.132217	6.72236	3.16794	0.0022698	0.0392044	-3.11645
C15orf61	-0.256099	7.87597	-3.16765	0.00227175	0.0392044	-3.11725
SSSCA1	-0.20513	4.78203	-3.16764	0.00227186	0.0392044	-3.1173
ATAD2	0.239843	4.4042	3.16745	0.00227313	0.0392044	-3.11782
COPS6	-0.212892	6.46697	-3.16665	0.00227864	0.0392703	-3.12008
SHC3	0.0675978	2.42193	3.16347	0.00230046	0.0396172	-3.12898
TRIM3	-0.0193277	2.49133	-3.16321	0.00230228	0.0396193	-3.12972
MT1X	-0.53496	12.9422	-3.1624	0.00230786	0.0396438	-3.13198
LINC00623	-0.272442	8.75249	-3.16234	0.00230833	0.0396438	-3.13217
MAP6	-0.0181881	2.5328	-3.16227	0.0023088	0.0396438	-3.13236
BNIP3	-0.147835	10.3757	-3.16201	0.00231062	0.0396458	-3.1331
OBFC1	-0.120305	3.53119	-3.16106	0.00231721	0.0397139	-3.13576
HAO2	-0.340255	9.5601	-3.16095	0.00231799	0.0397139	-3.13607
GCHFR	-0.333809	8.24487	-3.15995	0.00232494	0.0397529	-3.13887
CAMSAP3	-0.131448	3.11651	-3.15989	0.00232538	0.0397529	-3.13904
PSMD14	0.232985	9.47664	3.15989	0.00232538	0.0397529	-3.13904
MT1H	-0.561201	12.5099	-3.15938	0.0023289	0.039784	-3.14046
TCP10L	-0.349104	4.14166	-3.15717	0.00234441	0.0400196	-3.14665
TNS3	0.188173	5.7346	3.15675	0.00234736	0.0400407	-3.14783
PDZK1IP1	0.145593	2.4285	3.15596	0.00235291	0.0400665	-3.15003
MIR6132	-0.13587	5.20266	-3.15596	0.00235292	0.0400665	-3.15003
MED26	-0.0690397	4.08237	-3.15561	0.00235539	0.0400665	-3.15101
NUDT6	-0.300733	7.76525	-3.15537	0.00235713	0.0400665	-3.1517
CEP68	0.0732976	3.18166	3.15532	0.00235746	0.0400665	-3.15184
LOC100506248	0.298046	10.0619	3.15493	0.00236023	0.0400703	-3.15293
MECR	-0.302661	4.8978	-3.1548	0.00236112	0.0400703	-3.15328
AGPAT2	-0.316297	7.53694	-3.15431	0.00236462	0.0400952	-3.15467
LRRC17	0.199648	3.3497	3.15411	0.00236602	0.0400952	-3.15522
TTC31	-0.141163	5.01833	-3.15356	0.00236991	0.0401319	-3.15675
ANKRD39	-0.215926	4.9163	-3.15313	0.00237297	0.0401546	-3.15796
ANKRD54	-0.0573063	3.12629	-3.15277	0.00237553	0.0401688	-3.15896
POLR2F	-0.132328	5.42853	-3.15117	0.00238695	0.0402932	-3.16344
DACT1	0.0888044	2.40866	3.15104	0.00238793	0.0402932	-3.16382
HMOX2	-0.293083	4.93803	-3.15076	0.00238993	0.0402932	-3.1646
UXS1	0.223549	6.48689	3.15058	0.00239121	0.0402932	-3.1651
ADPGK	-0.0625843	3.39219	-3.15038	0.00239263	0.0402932	-3.16566
THSD7A	0.471014	3.34551	3.15029	0.00239324	0.0402932	-3.1659
PLCXD1	-0.112078	2.55328	-3.14992	0.00239591	0.040309	-3.16694
RGS5	-0.317004	4.59343	-3.14786	0.00241072	0.040529	-3.17269
DSCR3	-0.141012	4.47317	-3.14659	0.00241993	0.0406545	-3.17625
SIVA1	-0.214582	5.46902	-3.14516	0.00243031	0.0407843	-3.18024
MT1HL1	-0.441901	12.5312	-3.14504	0.00243115	0.0407843	-3.18056
PHGDH	-0.407196	6.99823	-3.14465	0.002434	0.0408027	-3.18166
PSMB6	-0.236275	9.77698	-3.14416	0.00243762	0.0408077	-3.18304
MYO9B	-0.0441985	3.06679	-3.14413	0.00243779	0.0408077	-3.18311
TUBB2A	-0.326633	4.85309	-3.14249	0.00244983	0.0409797	-3.1877
CYLD	0.123174	4.27375	3.14145	0.00245745	0.0410778	-3.1906
FBF1	-0.0432087	3.2851	-3.1393	0.00247325	0.041301	-3.19658
HSPB8	0.225073	2.96401	3.1391	0.00247479	0.041301	-3.19716
TMEM120A	-0.296033	8.16523	-3.13892	0.00247611	0.041301	-3.19766
NBR2	-0.133655	3.07743	-3.13689	0.00249114	0.041522	-3.2033
MYOF	0.147846	2.82247	3.13637	0.00249505	0.0415387	-3.20477
CATIP-AS1	-0.130036	2.49247	-3.13628	0.00249571	0.0415387	-3.20501
CMPK1	0.103412	8.04927	3.13544	0.00250196	0.0416131	-3.20735
DENND6A	0.312544	8.08322	3.13415	0.00251161	0.0417243	-3.21094
CTAGE4	-0.129869	4.23676	-3.13407	0.00251222	0.0417243	-3.21116
PIGV	-0.213827	7.44535	-3.13355	0.00251615	0.0417599	-3.21262
RHPN2	-0.218892	6.99737	-3.1333	0.00251799	0.0417607	-3.2133
ZNF83	0.123611	2.63317	3.13218	0.00252644	0.0418711	-3.21643
RPS6KA3	0.251212	7.81253	3.131	0.00253536	0.0419892	-3.21972
SRP19	0.22627	9.19285	3.13016	0.00254173	0.0420441	-3.22206
PET112	-0.219536	4.4486	-3.13009	0.00254229	0.0420441	-3.22226
NAAA	-0.265646	5.36692	-3.1294	0.00254747	0.0421	-3.22416
RP11-349E4.1	-0.0266187	2.825	-3.12882	0.00255191	0.0421001	-3.22578
TRIM65	-0.0459742	2.90083	-3.12868	0.00255297	0.0421001	-3.22617
UBE4B	-0.0833935	3.65978	-3.1285	0.00255434	0.0421001	-3.22667
TMX3	0.129824	4.25128	3.12846	0.00255469	0.0421001	-3.2268
KRTCAP3	-0.298179	4.63901	-3.12775	0.00256008	0.0421579	-3.22876
LILRA5	-0.0370733	2.65777	-3.12752	0.00256181	0.0421579	-3.22939
IFNAR2	0.169807	6.25128	3.12639	0.00257052	0.042178	-3.23256
MT2A	-0.455035	13.3824	-3.12636	0.00257074	0.042178	-3.23264
MPP2	-0.0268682	2.69488	-3.1263	0.00257115	0.042178	-3.23278
ST3GAL6	-0.179897	5.59156	-3.12591	0.00257414	0.042178	-3.23387
NDN	0.189007	3.76106	3.12584	0.00257467	0.042178	-3.23406
AOC1	-0.65535	3.1696	-3.12575	0.00257543	0.042178	-3.23433
SULF2	0.460139	5.17	3.12559	0.00257666	0.042178	-3.23478
NPTN	0.172855	10.3357	3.12548	0.00257749	0.042178	-3.23508
PLEKHA8	0.0609306	2.68551	3.12439	0.00258587	0.0422788	-3.23811
SLC30A7	0.20032	6.23928	3.12421	0.00258728	0.0422788	-3.23861
XPO7	-0.0844771	3.44347	-3.12123	0.00261036	0.0426261	-3.24689
GPC3	0.389539	2.60465	3.12094	0.00261261	0.0426331	-3.2477
DAB1	-0.294032	7.52501	-3.12033	0.00261736	0.0426561	-3.24939
MORC4	0.405761	6.54146	3.12028	0.00261768	0.0426561	-3.2495
CHMP2A	-0.209594	9.63565	-3.11954	0.00262348	0.0427207	-3.25157
SMDT1	-0.182917	6.83966	-3.11914	0.00262663	0.0427262	-3.25268
ZNF267	0.315004	4.96815	3.11888	0.00262867	0.0427262	-3.25341
LINC00926	-0.0376104	3.16529	-3.1188	0.00262931	0.0427262	-3.25363
ARMCX6	0.16119	4.93076	3.1177	0.0026379	0.0428361	-3.25668
SPSB3	-0.157524	5.21134	-3.11691	0.0026441	0.0428657	-3.25886
KIAA0101	0.375381	4.50875	3.1169	0.00264416	0.0428657	-3.25889
XRN2	-0.290197	4.41745	-3.11654	0.002647	0.0428657	-3.25988
HPR	-0.340429	10.8835	-3.11653	0.00264708	0.0428657	-3.25991
HRASLS2	-0.233436	3.03894	-3.11593	0.00265184	0.0429132	-3.26159
SPRY1	0.149295	4.26395	3.11569	0.00265375	0.0429142	-3.26226
AGXT2	-0.385354	8.05378	-3.1148	0.00266079	0.0429984	-3.26473
ARMC6	-0.402404	7.02373	-3.11342	0.00267175	0.0431455	-3.26856
TCEA3	-0.159565	5.86314	-3.11304	0.00267471	0.0431635	-3.26959
ABCB8	-0.0480696	2.57739	-3.1123	0.00268062	0.0432289	-3.27165
TMED5	0.118685	6.17063	3.11134	0.00268833	0.0433233	-3.27432
HIATL1	0.099873	4.61393	3.1107	0.00269343	0.0433755	-3.27609
KPNA2	0.435184	6.59696	3.11039	0.00269592	0.0433858	-3.27695
LOC728024	-0.0202751	2.51489	-3.10911	0.00270614	0.0435202	-3.28047
MPV17L2	-0.0636359	2.9319	-3.10821	0.00271344	0.0435902	-3.28298
ABHD10	-0.218905	6.96502	-3.10811	0.00271423	0.0435902	-3.28326
PIWIL2	-0.0394747	2.62168	-3.10748	0.00271927	0.0436411	-3.28498
POLDIP2	-0.129636	7.75116	-3.10681	0.00272471	0.0436984	-3.28685
ZMYM6	-0.0840714	3.10652	-3.10561	0.00273449	0.0438251	-3.29018
STAT5B	-0.0597473	3.36227	-3.10459	0.00274278	0.0439277	-3.293
EHD3	-0.269909	4.22982	-3.10402	0.00274737	0.0439711	-3.29456
OBSL1	-0.0690928	2.96532	-3.10357	0.00275108	0.0439872	-3.29581
SLC27A5	-0.174298	7.35477	-3.10344	0.00275215	0.0439872	-3.29618
TCEB3-AS1	-0.125719	2.68708	-3.10265	0.00275858	0.0440599	-3.29835
MRPL20	-0.0762772	5.14588	-3.10161	0.00276711	0.0441658	-3.30123
BIRC7	-0.07938	3.53913	-3.10124	0.00277013	0.0441838	-3.30224
NOL9	-0.0857151	3.45134	-3.09998	0.00278049	0.0442955	-3.30572
PDLIM4	-0.040719	2.87923	-3.0999	0.00278117	0.0442955	-3.30595
ANAPC11	-0.081967	6.51953	-3.09969	0.00278293	0.0442955	-3.30654
PLCB3	-0.0797712	3.69852	-3.09947	0.00278472	0.0442955	-3.30714
MORN4	-0.0748128	2.6544	-3.09895	0.00278901	0.0443335	-3.30857
CENPU	0.377057	3.33302	3.09815	0.00279568	0.0443974	-3.31079
ZNF274	-0.119011	4.57333	-3.09801	0.00279684	0.0443974	-3.31118
LCOR	0.357093	6.32578	3.09765	0.00279985	0.0444068	-3.31218
NSMCE4A	-0.125383	5.0682	-3.09748	0.00280123	0.0444068	-3.31264
ZER1	-0.0395947	2.62911	-3.09724	0.00280322	0.0444081	-3.3133
BMPR1A	0.120371	4.12884	3.09696	0.00280558	0.0444154	-3.31408
TMEM117	0.286428	4.36827	3.09623	0.00281163	0.0444809	-3.31609
SMIM15	0.157675	9.86639	3.09519	0.0028203	0.0445878	-3.31896
PM20D2	0.170537	4.58962	3.09478	0.00282375	0.0445897	-3.3201
RPL34	0.152907	13.1536	3.09472	0.00282423	0.0445897	-3.32025
KDM4C	-0.5716	4.94289	-3.0941	0.00282943	0.0446398	-3.32196
CFLAR	-0.107594	4.45604	-3.09388	0.00283124	0.0446398	-3.32256
BEX1	0.510444	4.71317	3.09348	0.00283459	0.0446625	-3.32366
POLE2	-0.428968	3.62213	-3.0918	0.00284874	0.0448447	-3.3283
PRKRIR	0.221157	7.76022	3.09165	0.00285	0.0448447	-3.32871
RNF113A	-0.176171	4.85743	-3.08905	0.00287202	0.0451608	-3.33587
TMEM204	0.0844515	3.21555	3.08843	0.00287734	0.0452139	-3.33759
KLHL36	0.15733	5.38452	3.08788	0.00288206	0.0452442	-3.33912
ABCC6	-0.236796	7.56591	-3.08775	0.00288314	0.0452442	-3.33947
MIR4458	-0.173409	2.99303	-3.08716	0.00288816	0.0452925	-3.34109
ROGDI	-0.235079	5.83263	-3.08614	0.00289687	0.0453986	-3.34389
HDHD3	-0.304171	6.66003	-3.08391	0.00291603	0.0456682	-3.35003
NID2	0.243996	4.83202	3.08227	0.00293023	0.0458598	-3.35455
VAV3	0.0714935	2.87233	3.08119	0.00293956	0.0459725	-3.35751
RP11-448A19.1	-0.0585775	3.128	-3.08099	0.00294137	0.0459725	-3.35808
SLC25A42	-0.0973715	3.51991	-3.07917	0.00295722	0.0461782	-3.36308
AIMP2	-0.170512	6.56131	-3.07886	0.00295992	0.0461782	-3.36393
TRIM55	-0.610557	5.56724	-3.0788	0.00296047	0.0461782	-3.3641
RPL7	0.0835555	9.68476	3.07783	0.00296893	0.0462792	-3.36675
TSPYL5	0.416913	4.42089	3.07635	0.00298194	0.0464455	-3.37082
FAM198A	-0.576676	5.35978	-3.07616	0.00298358	0.0464455	-3.37133
LOC101927965	-0.296794	3.01547	-3.07573	0.00298738	0.046454	-3.37252
JAKMIP2	-0.190558	3.81836	-3.07565	0.00298811	0.046454	-3.37274
HORMAD2	-0.0849617	2.58711	-3.07507	0.00299319	0.046502	-3.37432
ZNF462	0.0957227	2.66321	3.07472	0.00299627	0.046519	-3.37528
ZNF532	0.0703681	2.55256	3.07436	0.00299951	0.0465382	-3.37629
RFNG	-0.240299	5.89562	-3.07394	0.00300326	0.0465551	-3.37745
CLEC4M	-0.645629	6.86835	-3.07379	0.00300458	0.0465551	-3.37786
NEK7	0.203301	9.44454	3.07337	0.0030083	0.0465817	-3.37901
PEA15	0.269624	5.86394	3.07309	0.00301077	0.0465891	-3.37977
C1orf61	-0.0270066	2.81128	-3.07192	0.00302113	0.0466953	-3.38297
SULF1	0.140357	2.54005	3.07187	0.00302164	0.0466953	-3.38312
CTNNBL1	-0.211936	5.67586	-3.0709	0.00303031	0.0467983	-3.38579
AP5M1	0.143256	5.17708	3.0699	0.00303921	0.0468347	-3.38852
LOC728743	-0.109992	3.57519	-3.06988	0.00303943	0.0468347	-3.38858
PRCD	-0.0296341	2.39945	-3.06981	0.00304005	0.0468347	-3.38877
CYP1A2	-0.818879	10.5785	-3.06974	0.00304069	0.0468347	-3.38897
LOC101060004	-0.0552152	3.52787	-3.06811	0.00305532	0.047029	-3.39343
SLFN5	0.189239	4.09622	3.06777	0.00305836	0.0470447	-3.39436
C11orf72	-0.0284481	2.72186	-3.06732	0.0030624	0.0470758	-3.39558
PAIP2B	-0.277751	6.52034	-3.06686	0.00306662	0.0471096	-3.39686
MAP2K5	-0.0507362	3.07087	-3.06662	0.00306876	0.0471115	-3.39751
CLIC6	0.258184	2.49326	3.06634	0.00307127	0.0471121	-3.39827
RASGRP3	0.124652	3.35443	3.06602	0.00307414	0.0471121	-3.39914
C15orf59	-0.0374404	3.08689	-3.06595	0.00307486	0.0471121	-3.39936
MTERF4	-0.108649	4.51714	-3.06571	0.00307699	0.0471139	-3.4
SLC25A1	-0.318096	7.92935	-3.06499	0.00308355	0.047172	-3.40198
CRLF3	0.232478	6.83581	3.06485	0.00308483	0.047172	-3.40237
LOC101929761	-0.142045	2.71722	-3.06461	0.00308701	0.0471744	-3.40302
STAG1	0.15825	4.23827	3.06375	0.00309482	0.0472629	-3.40538
DCLRE1C	0.102205	3.1577	3.06343	0.0030977	0.0472699	-3.40624
DCAF12	0.157183	7.77142	3.06325	0.00309933	0.0472699	-3.40673
MOB1B	0.240696	6.70664	3.0624	0.00310717	0.0473572	-3.40908
KCNAB1	-0.14654	2.98472	-3.06218	0.00310912	0.0473572	-3.40966
MMP7	0.190144	2.44589	3.06187	0.00311194	0.0473692	-3.4105
EFR3A	0.205948	9.45274	3.06153	0.0031151	0.0473865	-3.41145
KIAA1143	0.188759	7.66714	3.06032	0.00312621	0.0475245	-3.41476
CTD-3193O13.1	-0.164161	2.6072	-3.05992	0.00312988	0.0475494	-3.41585
SLC39A10	0.318207	4.87798	3.05922	0.00313634	0.0476164	-3.41776
DEXI	-0.296339	6.78935	-3.05899	0.00313844	0.0476174	-3.41839
WDR96	-0.140258	2.92079	-3.05862	0.00314187	0.0476385	-3.4194
DCLRE1B	0.0969077	3.45844	3.05823	0.00314546	0.0476619	-3.42046
MOV10	-0.155009	4.24443	-3.05697	0.00315718	0.0477487	-3.42392
CPE	0.883954	5.408	3.05676	0.00315909	0.0477487	-3.42448
MAP7	-0.128427	6.09126	-3.05658	0.00316075	0.0477487	-3.42497
HLCS	-0.0844687	3.61907	-3.05651	0.00316141	0.0477487	-3.42516
AMIGO3	-0.100574	3.64055	-3.05651	0.00316142	0.0477487	-3.42516
TMEM53	-0.282416	6.39581	-3.05601	0.00316614	0.0477891	-3.42655
CSNK2A2	-0.173205	5.68036	-3.05326	0.0031918	0.0481452	-3.43405
STAB2	-0.280396	3.324	-3.05159	0.00320744	0.0483277	-3.4386
PFN2	-0.623006	7.10397	-3.05153	0.00320804	0.0483277	-3.43877
ZKSCAN7	0.0673588	2.47796	3.04953	0.003227	0.048582	-3.44424
ZBED5	0.099781	4.32822	3.04913	0.00323077	0.0485979	-3.44533
RERE	-0.0456715	2.88706	-3.04884	0.00323347	0.0485979	-3.4461
ZMAT5	-0.235325	3.98304	-3.04876	0.00323431	0.0485979	-3.44634
NSUN5P1	-0.0908046	3.77936	-3.04846	0.00323713	0.048609	-3.44715
TNFSF15	0.0469336	2.46647	3.04797	0.00324178	0.0486475	-3.44849
INO80B	-0.140665	4.27402	-3.04556	0.00326476	0.0489609	-3.45505
GRB7	-0.0970647	3.61737	-3.04519	0.00326835	0.0489833	-3.45607
PEG3	-0.387587	4.83242	-3.04488	0.00327131	0.0489961	-3.45691
RER1	-0.164732	8.12506	-3.04427	0.00327718	0.0490203	-3.45858
GPR124	0.151355	2.67039	3.04417	0.0032781	0.0490203	-3.45884
RP11-635N19.1	-0.213856	4.06711	-3.04406	0.00327922	0.0490203	-3.45916
ZNF107	0.0961528	2.78426	3.04216	0.00329754	0.0492302	-3.46433
GNA12	0.152902	5.35226	3.04209	0.00329821	0.0492302	-3.46452
PPP2R2D	-0.11773	4.23247	-3.04194	0.0032996	0.0492302	-3.46491
CYHR1	-0.0783228	3.40925	-3.04092	0.00330951	0.0493466	-3.46769
L3MBTL1	-0.0231609	2.52579	-3.04041	0.00331446	0.0493889	-3.46908
TCTN2	-0.0352991	3.14432	-3.03858	0.00333229	0.0496228	-3.47406
ATP6V1B1	-0.0405726	2.50484	-3.03802	0.00333776	0.0496548	-3.47559
APP	0.233623	7.94537	3.03792	0.00333869	0.0496548	-3.47585
SSU72	-0.13204	6.58887	-3.03758	0.00334201	0.0496725	-3.47677
TMED7	0.23716	8.76798	3.03685	0.00334921	0.0497478	-3.47877
GCAT	-0.28987	6.95389	-3.03624	0.00335518	0.0498032	-3.48042
IFT122	-0.124556	2.8349	-3.03604	0.00335721	0.0498032	-3.48098
TNC	0.166985	2.87128	3.03539	0.00336353	0.0498368	-3.48273
ITGB4	-0.0275216	2.70735	-3.03537	0.00336374	0.0498368	-3.48279
RAE1	-0.0806195	4.11599	-3.03391	0.00337816	0.0500186	-3.48676
PLXNA2	0.0790808	2.53296	3.03354	0.00338186	0.0500416	-3.48777
CLCN2	-0.02221	2.61796	-3.03259	0.00339125	0.0501381	-3.49035
NIN	0.052965	2.91283	3.03245	0.00339267	0.0501381	-3.49074
MRPS18B	-0.128639	8.54081	-3.03222	0.0033949	0.0501392	-3.49135
RTN1	0.250975	3.24512	3.03189	0.00339819	0.0501561	-3.49225
PHLPP1	-0.163303	4.19157	-3.03144	0.00340271	0.0501721	-3.49348
PLS1	0.255053	8.65028	3.03135	0.00340358	0.0501721	-3.49372
LOX	0.048698	2.40618	3.03098	0.00340724	0.0501944	-3.49471
SYT13	0.0511806	2.39442	3.02903	0.0034267	0.0504493	-3.5
ZNF625	0.215531	3.35299	3.02819	0.00343514	0.0505416	-3.50228
TBC1D2B	-0.0959718	4.13918	-3.02779	0.0034392	0.0505548	-3.50338
VANGL1	0.112137	4.36962	3.02767	0.00344037	0.0505548	-3.5037
SPAG1	0.238289	4.35824	3.02743	0.00344282	0.050559	-3.50436
BCAT2	-0.0751454	3.25964	-3.02452	0.00347223	0.0509588	-3.51225
ARHGAP5-AS1	-0.0727476	2.58697	-3.02209	0.00349689	0.0512875	-3.51882
PDXK	-0.0925764	4.80398	-3.0218	0.00349988	0.0512875	-3.51961
SPARCL1	0.368797	7.72214	3.02167	0.00350122	0.0512875	-3.51996
MIR3658	-0.0779021	3.65164	-3.02019	0.00351636	0.0514769	-3.52397
CYP1B1	0.339886	5.65511	3.01992	0.00351919	0.0514862	-3.52472
APLNR	0.315817	6.50163	3.01878	0.00353084	0.0516242	-3.52778
ZBTB8A	0.309686	4.47568	3.01835	0.00353528	0.0516534	-3.52895
HEBP1	-0.176604	9.9024	-3.01809	0.00353795	0.0516534	-3.52965
BCDIN3D	-0.198994	3.90597	-3.01795	0.00353948	0.0516534	-3.53005
KIAA1462	0.0338059	2.42375	3.01677	0.00355167	0.0517989	-3.53324
FH	-0.310136	8.16331	-3.01591	0.00356061	0.0518969	-3.53557
POLR2E	-0.413331	7.57775	-3.01556	0.0035642	0.0519167	-3.5365
GLTPD2	-0.268761	4.81677	-3.01503	0.00356974	0.051941	-3.53794
LOC91450	-0.11682	3.06061	-3.01497	0.00357032	0.051941	-3.53809
LOC101928589	0.0544028	2.68344	3.01449	0.00357536	0.0519819	-3.5394
HAS3	-0.0294587	2.52218	-3.01414	0.00357899	0.0520023	-3.54034
CYP3A7	0.435919	5.36907	3.01218	0.00359951	0.0522679	-3.54564
MRPS24	-0.146033	10.7198	-3.01174	0.00360415	0.0523028	-3.54684
PDGFRB	0.260463	4.36842	3.01082	0.00361375	0.0523597	-3.54931
RACGAP1	0.336894	4.29356	3.0108	0.00361398	0.0523597	-3.54937
BTBD2	-0.0508049	3.46895	-3.01072	0.00361481	0.0523597	-3.54958
ATPAF2	-0.0820974	3.65259	-3.00982	0.0036243	0.0524365	-3.55201
THOC5	-0.0966332	3.35622	-3.00969	0.00362566	0.0524365	-3.55236
PHIP	0.144753	3.99963	3.0094	0.00362872	0.0524365	-3.55314
CYP2E1	-0.236535	13.8281	-3.00937	0.0036291	0.0524365	-3.55324
MTFR1L	-0.227431	7.36492	-3.00896	0.00363337	0.0524658	-3.55433
ASXL2	0.11276	3.95232	3.00792	0.00364443	0.0525929	-3.55715
FIZ1	-0.0768078	2.96692	-3.00754	0.00364847	0.0526186	-3.55817
GLIPR2	0.15223	3.90145	3.00489	0.0036767	0.0529633	-3.56532
PSMB2	-0.126563	4.70843	-3.00468	0.00367891	0.0529633	-3.56588
GGCT	0.230418	8.93547	3.00466	0.00367917	0.0529633	-3.56594
PITPNM2	-0.0536877	2.98366	-3.00418	0.00368437	0.0529778	-3.56725
LOC101928274	0.211347	4.6092	3.00414	0.00368472	0.0529778	-3.56734
RRP7A	-0.101069	4.04957	-3.00286	0.00369853	0.0531436	-3.57081
CD99L2	-0.113398	3.78991	-3.00227	0.00370486	0.0532018	-3.57239
ZNF587B	0.28314	5.66224	3.00085	0.00372016	0.0533887	-3.57621
LOC100133445	-0.0276161	2.75018	-3.00047	0.00372426	0.0534035	-3.57723
IL7	0.403442	6.18836	3.00033	0.00372578	0.0534035	-3.57761
FAM171A1	0.521266	6.39123	2.99996	0.00372984	0.053429	-3.57862
UBE2D4	-0.143039	5.54991	-2.99936	0.0037363	0.0534753	-3.58022
HIRIP3	-0.100855	3.89159	-2.999	0.00374022	0.0534753	-3.5812
HNRNPH2	0.194525	9.22093	2.99857	0.00374488	0.0534753	-3.58235
C16orf46	-0.130823	3.74357	-2.99853	0.00374539	0.0534753	-3.58248
ZPLD1	0.0245094	2.36958	2.99842	0.00374651	0.0534753	-3.58275
POLN	-0.0471243	2.84158	-2.99839	0.00374682	0.0534753	-3.58283
PKHD1	0.06268	2.4163	2.99672	0.00376509	0.0537027	-3.58734
MCFD2	-0.119324	6.70501	-2.99651	0.00376736	0.0537027	-3.5879
PPP1R37	-0.0456411	2.75044	-2.99565	0.00377683	0.0537543	-3.59022
FLJ45513	-0.0408095	2.70815	-2.99542	0.00377937	0.0537543	-3.59085
DMTF1	0.184217	4.05214	2.99537	0.00377982	0.0537543	-3.59096
TPCN1	-0.0661958	3.11211	-2.99534	0.00378019	0.0537543	-3.59105
KCTD1	0.0618964	2.8509	2.99512	0.00378263	0.0537562	-3.59164
SLC15A4	0.141632	5.50229	2.99471	0.00378712	0.0537873	-3.59274
TMEM191A	-0.114452	3.31177	-2.99444	0.00379006	0.0537963	-3.59346
CECR5	-0.150363	7.33163	-2.99327	0.00380295	0.0539465	-3.59661
PF4	-0.204584	3.53448	-2.99292	0.00380686	0.0539691	-3.59756
INVS	-0.080656	3.26389	-2.99252	0.00381125	0.0539985	-3.59863
PSMA4	0.164526	10.7131	2.99197	0.00381732	0.0540517	-3.6001
LINC00202-2	-0.0410583	3.29963	-2.9912	0.00382589	0.0541183	-3.60218
SOD2	0.422415	10.5638	2.99113	0.00382666	0.0541183	-3.60237
GCFC2	-0.23032	6.06547	-2.99085	0.00382976	0.0541292	-3.60312
BCKDHA	-0.24029	6.60257	-2.99036	0.00383525	0.0541741	-3.60444
LOC101929177	-0.211821	4.15825	-2.98961	0.00384363	0.0542596	-3.60647
N4BP2L1	-0.153058	4.01447	-2.98895	0.00385097	0.0543239	-3.60823
GALNT7	0.1714	3.47546	2.98865	0.00385432	0.0543239	-3.60904
SACM1L	0.197046	9.40977	2.98857	0.00385517	0.0543239	-3.60924
MTR	0.322317	4.97985	2.9875	0.0038672	0.0544271	-3.61213
ZNF271	0.117122	4.28569	2.98744	0.0038679	0.0544271	-3.6123
RASGRP2	-0.129336	2.85571	-2.98729	0.00386949	0.0544271	-3.61268
PPP1R14A	0.194403	3.67945	2.986	0.00388401	0.0545984	-3.61615
ZPR1	0.173179	5.2359	2.98529	0.00389206	0.0546786	-3.61806
QDPR	-0.122059	7.28367	-2.98375	0.00390945	0.0548776	-3.62219
SIRT2	-0.112646	3.98088	-2.98362	0.00391093	0.0548776	-3.62254
PTGES	-0.0420866	2.88447	-2.98205	0.00392875	0.0550945	-3.62675
GPBP1	0.140915	7.20441	2.98081	0.00394286	0.0552592	-3.63007
CES5A	-0.17775	4.17152	-2.9793	0.0039601	0.0554676	-3.63411
RHEB	-0.142926	5.62439	-2.97816	0.00397324	0.0555741	-3.63718
FZD3	0.0435879	2.40708	2.97804	0.00397459	0.0555741	-3.63749
ZNF614	0.112171	2.86878	2.97802	0.00397486	0.0555741	-3.63756
IPO7	0.20683	8.22127	2.97781	0.00397728	0.0555747	-3.63812
OXER1	-0.0817469	2.61675	-2.97559	0.00400287	0.0558692	-3.64406
PCNA	0.305202	8.82804	2.97557	0.00400314	0.0558692	-3.64412
FAM47E	0.407823	7.29892	2.97447	0.00401581	0.0559868	-3.64704
SLC31A1	-0.176175	8.02316	-2.97395	0.00402186	0.0559868	-3.64844
GBAS	0.220946	6.87229	2.9739	0.00402241	0.0559868	-3.64857
EML3	-0.0772804	2.57572	-2.97381	0.0040235	0.0559868	-3.64882
AMICA1	0.220249	4.01879	2.9738	0.00402356	0.0559868	-3.64883
VSIG10L	0.0359564	2.38677	2.97313	0.00403136	0.0560591	-3.65062
PCBD2	-0.157134	4.14726	-2.97295	0.00403356	0.0560591	-3.65113
UROC1	-0.215623	4.2413	-2.9727	0.00403637	0.0560648	-3.65177
HNRNPK	0.127421	10.865	2.97117	0.00405437	0.0562326	-3.65589
MED4	0.18616	6.62394	2.9711	0.00405517	0.0562326	-3.65607
REG3A	-0.0327238	2.85206	-2.97105	0.00405569	0.0562326	-3.65619
SET	0.200741	9.51798	2.97038	0.00406359	0.0563087	-3.65799
PIGL	-0.0736552	3.35916	-2.9678	0.00409396	0.0566958	-3.66488
TMEM55B	-0.262338	5.40067	-2.96689	0.00410477	0.0568118	-3.66732
SKIV2L	-0.206609	4.66022	-2.96557	0.00412037	0.0569302	-3.67083
KCTD9	0.22972	6.51884	2.96547	0.00412159	0.0569302	-3.67111
AVEN	-0.169673	6.40746	-2.96542	0.00412224	0.0569302	-3.67125
RPP25L	-0.174544	6.86616	-2.96515	0.00412541	0.0569302	-3.67196
STK38L	0.20042	5.3108	2.96505	0.0041266	0.0569302	-3.67223
RAB26	-0.426032	6.17782	-2.96494	0.00412796	0.0569302	-3.67253
DNAJB12	-0.113732	5.42385	-2.9642	0.00413678	0.0569741	-3.67451
CLN6	-0.025853	2.56663	-2.96408	0.00413815	0.0569741	-3.67481
SUSD3	-0.172118	2.74195	-2.96405	0.00413846	0.0569741	-3.67489
CBFA2T3	-0.14015	2.90885	-2.96369	0.0041428	0.0570001	-3.67585
NDST1	-0.0923853	4.06512	-2.96242	0.00415802	0.0571758	-3.67925
PNKD	-0.172372	5.23743	-2.9609	0.00417633	0.0573938	-3.68331
SPSB1	0.196309	3.99718	2.95888	0.00420061	0.0576935	-3.68867
TMEM47	0.351348	7.97449	2.95828	0.00420797	0.0577605	-3.69029
TMEM143	-0.0669606	3.50579	-2.9559	0.00423692	0.0581238	-3.69663
DYNC2H1	0.0141225	2.37949	2.95514	0.00424612	0.0582158	-3.69864
TMEM132A	-0.0421869	2.83833	-2.95415	0.00425822	0.0583474	-3.70127
RPRD1B	-0.0793112	4.24512	-2.95337	0.0042678	0.0584443	-3.70335
THRSP	-0.534325	10.7025	-2.95312	0.00427095	0.0584531	-3.70403
LPAR1	0.0891302	3.04564	2.95243	0.00427939	0.0585343	-3.70586
FBLN7	-0.152218	3.68033	-2.95125	0.00429396	0.0586846	-3.709
TRIM22	0.507254	8.34667	2.95113	0.00429541	0.0586846	-3.70931
GPN2	-0.0996074	3.50274	-2.95057	0.00430232	0.0587155	-3.7108
LOC729887	-0.119061	3.76856	-2.95054	0.0043027	0.0587155	-3.71088
ASAP1	0.115727	3.9216	2.94993	0.00431026	0.0587843	-3.7125
BTBD3	0.260368	5.98275	2.94908	0.00432079	0.0588935	-3.71476
GLYATL1	-0.14661	9.45964	-2.94858	0.00432712	0.0589453	-3.71611
VPS13C	0.196446	4.38496	2.9481	0.00433307	0.0589739	-3.71738
PCSK1N	-0.0339622	2.51812	-2.948	0.00433427	0.0589739	-3.71764
SDHAF1	-0.170533	5.62542	-2.94713	0.00434519	0.0590523	-3.71996
FAIM	0.325164	5.84577	2.94696	0.00434722	0.0590523	-3.72039
GMFB	0.258056	7.69413	2.94693	0.00434762	0.0590523	-3.72048
MOCS1	-0.139133	3.82874	-2.94667	0.00435087	0.0590524	-3.72117
DARS	0.150293	9.09423	2.94653	0.00435269	0.0590524	-3.72156
DCAKD	-0.0721887	3.32417	-2.94593	0.00436015	0.0591192	-3.72314
TSNAXIP1	-0.0424428	3.4235	-2.94558	0.00436459	0.059136	-3.72408
RBM12	0.175338	5.27649	2.94543	0.00436646	0.059136	-3.72448
C20orf27	-0.108994	4.35148	-2.94464	0.00437637	0.0592358	-3.72657
ZNF317	-0.118294	3.14234	-2.94428	0.0043809	0.0592628	-3.72753
ZAK	0.225408	5.84833	2.94355	0.00439011	0.0593529	-3.72947
ZNF506	0.0921259	2.81049	2.94206	0.00440886	0.059572	-3.73341
CHURC1-FNTB	-0.0773434	3.30952	-2.94077	0.00442522	0.0597584	-3.73683
AGER	-0.0293535	2.40141	-2.93982	0.00443736	0.059865	-3.73936
QSOX1	0.0921869	3.70373	2.93975	0.00443824	0.059865	-3.73954
LOC101927365	-0.193958	2.70791	-2.93898	0.00444803	0.0599623	-3.74158
NPNT	0.221265	2.76778	2.93825	0.00445733	0.060053	-3.74351
LOC100131262	-0.449569	4.90772	-2.938	0.00446057	0.0600619	-3.74418
KLF5	0.078754	2.49879	2.93732	0.00446931	0.0601449	-3.74599
LATS2	0.147157	4.07663	2.93576	0.00448925	0.060344	-3.7501
DYRK2	0.144568	4.22667	2.93576	0.00448927	0.060344	-3.75011
CCDC68	0.300522	4.31443	2.93553	0.00449224	0.0603492	-3.75072
VIPR1	-0.283105	5.91667	-2.93412	0.00451049	0.060534	-3.75446
RNF180	0.188921	3.59773	2.93393	0.00451298	0.060534	-3.75497
PTMS	-0.177206	5.62249	-2.93386	0.00451378	0.060534	-3.75514
PSMG4	-0.0668002	3.8153	-2.93359	0.00451735	0.060547	-3.75587
PATZ1	-0.0484991	3.34843	-2.93158	0.00454338	0.0608054	-3.76117
SAMD13	0.102454	2.41996	2.93145	0.0045451	0.0608054	-3.76152
ZUFSP	0.297275	4.69789	2.93136	0.00454624	0.0608054	-3.76175
ETFDH	-0.285841	8.42854	-2.93116	0.00454888	0.0608054	-3.76229
PPP1R7	-0.142878	5.61174	-2.93098	0.00455118	0.0608054	-3.76276
CSNK1E	0.0960016	3.54736	2.9309	0.00455226	0.0608054	-3.76298
MAP1LC3A	-0.246566	7.22799	-2.93057	0.00455653	0.0608196	-3.76384
HFE	-0.0508814	3.25262	-2.93042	0.00455854	0.0608196	-3.76425
PIK3CG	0.155754	2.94175	2.92884	0.00457921	0.0610448	-3.76843
HHEX	-0.256322	8.00584	-2.92872	0.00458072	0.0610448	-3.76873
DUSP3	-0.182967	5.93651	-2.92849	0.00458375	0.0610448	-3.76934
PPP2R5C	-0.11742	5.30595	-2.92826	0.00458688	0.0610448	-3.76997
THAP3	-0.0582252	3.59606	-2.92813	0.0045885	0.0610448	-3.7703
TNXA	0.121462	3.3135	2.9274	0.00459807	0.0611373	-3.77222
NEDD9	0.0869097	3.21824	2.92708	0.00460239	0.0611599	-3.77309
FGF13	0.44578	3.95827	2.92625	0.00461326	0.0612694	-3.77527
SIAH2	-0.176373	7.2887	-2.92575	0.00461987	0.0613223	-3.77659
JMJD7-PLA2G4B	-0.0212718	2.50604	-2.92537	0.00462487	0.0613323	-3.77759
FAN1	-0.11129	3.67122	-2.92529	0.00462603	0.0613323	-3.77782
MAPK14	-0.15651	4.08858	-2.9251	0.0046285	0.0613323	-3.77831
POC1A	-0.0843264	3.34322	-2.92433	0.00463863	0.0613896	-3.78033
BCHE	-0.36427	12.016	-2.92419	0.00464061	0.0613896	-3.78073
ITIH5	0.172115	3.03069	2.92418	0.00464072	0.0613896	-3.78075
FAM208A	0.109277	5.40179	2.92389	0.00464448	0.0613905	-3.7815
LARP4B	-0.0575609	3.33571	-2.92378	0.00464605	0.0613905	-3.78181
CTSL	-0.192197	9.69109	-2.92326	0.0046529	0.0614462	-3.78317
ERCC3	-0.0508741	3.19638	-2.92303	0.00465592	0.0614513	-3.78377
PEX11A	-0.200953	5.89124	-2.92283	0.00465868	0.061453	-3.78432
STMN3	-0.0296771	2.98478	-2.9216	0.00467508	0.0616345	-3.78756
VBP1	0.184188	9.26334	2.92071	0.00468695	0.061756	-3.7899
DTX3L	0.242484	9.08599	2.91966	0.004701	0.0619062	-3.79266
SHH	-0.126423	3.58106	-2.91898	0.00471019	0.0619922	-3.79446
SNX30	0.195334	6.19976	2.91796	0.00472393	0.0621308	-3.79715
CD7	-0.039616	2.57926	-2.9178	0.00472604	0.0621308	-3.79757
CASC4	0.0634184	5.24662	2.91672	0.00474071	0.0622886	-3.80043
FNDC1	0.263339	2.60069	2.91528	0.0047602	0.0625095	-3.80421
ANO10	0.307582	4.41765	2.91358	0.00478332	0.0627267	-3.80868
PARP4	0.230567	6.52286	2.91357	0.00478348	0.0627267	-3.80871
DPM3	-0.258673	8.30066	-2.91347	0.00478481	0.0627267	-3.80897
CETP	-0.860906	6.01058	-2.91327	0.00478757	0.0627276	-3.8095
COX7BP1	0.15582	10.19	2.91031	0.00482813	0.0632236	-3.81729
CES3	-0.272044	5.28659	-2.91003	0.00483204	0.0632302	-3.81803
PDXP	-0.310656	7.38255	-2.90988	0.00483406	0.0632302	-3.81842
WFDC1	0.382088	3.568	2.90823	0.00485692	0.0634624	-3.82277
TBC1D2	-0.298081	4.18867	-2.90794	0.00486089	0.0634624	-3.82352
DTX2P1-UPK3BP1-PMS2P11	-0.118328	4.10628	-2.90787	0.00486192	0.0634624	-3.82372
RNF19A	0.153853	5.63674	2.90781	0.00486269	0.0634624	-3.82387
PIAS4	-0.0669325	3.00278	-2.90758	0.00486593	0.0634693	-3.82448
DAB2IP	-0.078261	3.34947	-2.90707	0.00487306	0.0635267	-3.82583
PAPLN	0.0587525	2.40514	2.90365	0.00492072	0.0641122	-3.83481
FHL2	0.554648	5.7428	2.90135	0.0049531	0.0644461	-3.84086
TFB2M	-0.0676478	3.98779	-2.90127	0.00495423	0.0644461	-3.84107
LINC00844	-0.380375	11.6688	-2.90114	0.00495593	0.0644461	-3.84138
LOC102724356	0.491728	3.70971	2.90086	0.00495993	0.0644461	-3.84213
DUS3L	-0.0512538	2.48603	-2.90084	0.00496016	0.0644461	-3.84217
POU2F2	-0.0387847	2.86172	-2.90045	0.00496577	0.0644832	-3.84321
ANG	-0.320768	12.4631	-2.89948	0.00497951	0.0646179	-3.84576
LNPEP	0.101703	3.99907	2.89932	0.00498169	0.0646179	-3.84616
SCRN1	0.164587	2.76733	2.89828	0.0049965	0.0647741	-3.8489
GUCY1B3	0.186612	4.49952	2.89793	0.00500141	0.0648017	-3.84981
STXBP3	0.137571	5.37928	2.89706	0.0050138	0.0649262	-3.85209
FKBP1A-SDCBP2	0.291288	3.35059	2.89555	0.00503542	0.06517	-3.85605
MFSD7	0.0739899	2.48836	2.89473	0.00504716	0.0652858	-3.8582
ST3GAL1	-0.397588	6.74887	-2.89428	0.00505359	0.0653324	-3.85937
LOC102724165	-0.0342082	2.9751	-2.89399	0.00505776	0.0653324	-3.86013
CTD-3080P12.3	-0.0531221	2.57109	-2.89389	0.00505917	0.0653324	-3.86039
LRRC74	-0.0271909	3.25655	-2.89271	0.00507628	0.0655002	-3.8635
THADA	-0.0441624	3.11301	-2.89253	0.00507876	0.0655002	-3.86395
ANKRD40	-0.0694749	3.58273	-2.89241	0.00508058	0.0655002	-3.86428
RAB17	-0.247596	7.78193	-2.89211	0.00508481	0.0655065	-3.86505
ALKBH5	-0.128696	5.22424	-2.8918	0.00508935	0.0655065	-3.86587
SLC29A1	-0.257659	3.70444	-2.89166	0.00509132	0.0655065	-3.86623
PODN	0.0528033	2.42405	2.89153	0.00509331	0.0655065	-3.86659
RMDN3	-0.145889	7.13861	-2.8914	0.00509511	0.0655065	-3.86691
PXN	-0.04888	3.74353	-2.89112	0.00509919	0.0655229	-3.86765
UBBP1	-0.344154	6.80672	-2.88999	0.00511555	0.0656168	-3.87061
PTEN	0.120125	6.8435	2.88991	0.0051167	0.0656168	-3.87081
AAMDC	-0.134402	5.43298	-2.88976	0.00511891	0.0656168	-3.87121
CYB5D1	-0.169578	4.58789	-2.88974	0.00511925	0.0656168	-3.87127
MME	-0.470682	6.39687	-2.88965	0.00512055	0.0656168	-3.87151
VPS51	-0.189306	7.32108	-2.88924	0.00512655	0.0656575	-3.87258
HOXC4	0.130754	3.32083	2.88835	0.00513952	0.0657866	-3.87491
LOC100507520	-0.0191409	2.46883	-2.88804	0.00514401	0.0657866	-3.87572
SUV420H2	-0.0992928	3.42498	-2.88796	0.00514508	0.0657866	-3.87591
RP11-350F4.2	0.123635	2.94091	2.88641	0.00516784	0.0660413	-3.87998
NEMF	0.166902	5.39331	2.88601	0.00517376	0.0660809	-3.88103
LIME1	-0.2648	8.71548	-2.88516	0.00518622	0.0661789	-3.88325
ICT1	-0.172982	7.63475	-2.8851	0.00518711	0.0661789	-3.88341
NDUFA11	-0.107487	7.12216	-2.88462	0.00519413	0.0662322	-3.88465
FGFR2	0.0969047	3.55401	2.88382	0.00520595	0.0663223	-3.88675
GNPTAB	0.119013	4.40337	2.88376	0.00520688	0.0663223	-3.88691
FRAT1	-0.201487	4.88377	-2.88344	0.00521148	0.0663398	-3.88772
DNPH1	-0.150239	5.73998	-2.88327	0.00521411	0.0663398	-3.88819
THOC6	-0.0463287	3.64729	-2.88294	0.00521895	0.0663398	-3.88904
C14orf23	-0.058178	2.5586	-2.88289	0.00521962	0.0663398	-3.88916
BAD	-0.14883	4.26415	-2.88262	0.00522368	0.0663552	-3.88988
LINC01094	0.111705	2.45109	2.8815	0.00524022	0.0665291	-3.89279
VWA5B1	-0.0582061	2.95045	-2.88082	0.00525036	0.0665998	-3.89457
DYNLL2	-0.194482	5.96911	-2.88075	0.00525149	0.0665998	-3.89477
ADAMTSL2	0.264313	3.21176	2.88041	0.00525654	0.0666275	-3.89565
CD5	-0.0243069	2.50474	-2.87872	0.00528165	0.0669094	-3.90004
SLC7A1	0.0266131	2.4179	2.87827	0.00528851	0.0669601	-3.90124
NHEJ1	-0.163907	4.00881	-2.87791	0.00529383	0.0669911	-3.90217
FXN	-0.152658	4.63173	-2.87768	0.00529726	0.0669981	-3.90276
PACSIN2	0.161394	4.96317	2.87736	0.00530216	0.0670238	-3.90361
DFFB	-0.285178	2.60404	-2.87688	0.00530933	0.067078	-3.90486
SPATC1L	0.0214283	2.37094	2.87619	0.00531965	0.0671721	-3.90665
FAM3A	-0.15608	4.74137	-2.87571	0.00532698	0.0671869	-3.90791
TIMM50	-0.151048	4.53625	-2.87561	0.00532837	0.0671869	-3.90815
ITGB3	-0.0187032	2.57506	-2.87554	0.00532946	0.0671869	-3.90834
TP53BP1	-0.0241031	2.83067	-2.87505	0.00533682	0.0672434	-3.90961
ASPH	0.11891	4.75008	2.87094	0.00539933	0.067986	-3.92033
RFX3	0.0723198	2.57814	2.87076	0.00540198	0.067986	-3.92079
CPSF3L	-0.0515272	2.95819	-2.8706	0.0054045	0.067986	-3.92122
C2CD4B	-0.0446892	3.08675	-2.87036	0.00540809	0.0679944	-3.92183
GID8	-0.115828	6.45213	-2.87011	0.00541194	0.0680062	-3.92248
ADAMTS8	-0.0232962	2.76951	-2.8697	0.00541828	0.0680492	-3.92356
SNX20	0.0700368	2.41732	2.86894	0.0054299	0.0681585	-3.92553
ADM2	-0.135511	4.34607	-2.86834	0.00543905	0.0682367	-3.92708
APOF	-0.467635	9.59312	-2.86616	0.00547276	0.0686227	-3.93277
CACHD1	0.218086	3.16265	2.86519	0.00548767	0.0687727	-3.93527
SLC25A39	-0.240636	6.38595	-2.86494	0.00549156	0.0687845	-3.93592
FAM135A	0.0877024	3.39063	2.86474	0.00549467	0.0687866	-3.93645
SMARCB1	-0.116173	4.13419	-2.86402	0.00550584	0.0688894	-3.93831
RASAL2	0.0574918	2.92535	2.86069	0.00555777	0.0695019	-3.94695
EFHD1	-0.796864	4.63909	-2.86023	0.00556513	0.0695566	-3.94817
RND3	0.36423	8.92568	2.85895	0.00558522	0.0697704	-3.95149
FAM129B	0.224469	4.27344	2.85793	0.00560125	0.0699161	-3.95412
TINCR	-0.0192337	2.64143	-2.85783	0.00560288	0.0699161	-3.95439
RP11-320N7.2	-0.390638	3.05478	-2.85751	0.00560787	0.069941	-3.95521
SPEF1	-0.0431467	3.18154	-2.85702	0.0056156	0.07	-3.95647
NEU4	-0.417395	6.27192	-2.85646	0.0056245	0.0700736	-3.95793
GAMT	-0.205537	8.74555	-2.85605	0.005631	0.0701171	-3.95899
COPB1	0.128911	7.77139	2.85494	0.00564872	0.0703002	-3.96188
DOLPP1	-0.142237	6.00718	-2.85451	0.0056555	0.0703471	-3.96299
RP11-155O18.6	-0.0520596	3.44391	-2.85274	0.00568372	0.0706462	-3.96757
MARVELD1	0.0781974	3.90944	2.85263	0.00568561	0.0706462	-3.96787
TP73-AS1	-0.0747727	3.187	-2.85195	0.00569642	0.0707334	-3.96962
PCBP3	-0.0458258	2.86746	-2.85181	0.00569868	0.0707334	-3.96998
AKAP8L	-0.0527714	3.04477	-2.85149	0.0057038	0.0707593	-3.97081
CCDC88C	-0.0287163	2.41098	-2.85076	0.0057156	0.070868	-3.97271
SRPX2	0.0445704	2.38941	2.85056	0.00571884	0.0708692	-3.97323
CDRT4	-0.0406307	2.66494	-2.85037	0.00572177	0.0708692	-3.9737
GAS2L3	0.18437	3.60084	2.84971	0.00573255	0.070965	-3.97543
DPM2	-0.164686	4.70503	-2.84916	0.00574129	0.0710356	-3.97683
TPCN2	-0.0774517	3.2023	-2.84874	0.00574814	0.0710826	-3.97793
MLST8	-0.165145	4.91849	-2.84797	0.00576067	0.0711998	-3.97993
ZNF84	0.152293	4.7468	2.84767	0.00576539	0.0712205	-3.98069
RORC	-0.294524	5.96567	-2.84728	0.00577178	0.0712616	-3.9817
AZGP1	-0.175665	12.9389	-2.84693	0.00577741	0.0712934	-3.9826
LRRC57	0.09814	3.79855	2.84669	0.00578138	0.0713047	-3.98323
RPS20	0.0823307	9.7213	2.84589	0.00579444	0.071428	-3.9853
RPL37A	0.152804	9.2081	2.84533	0.00580346	0.0715015	-3.98674
CACNA2D2	-0.0988315	3.49718	-2.84458	0.00581581	0.0716158	-3.98869
TNPO1	0.167017	6.64545	2.84404	0.00582464	0.0716753	-3.99008
MINPP1	0.226668	8.71673	2.84391	0.00582679	0.0716753	-3.99042
DCTN3	-0.268579	7.80649	-2.84328	0.00583712	0.0717645	-3.99205
PDGFRL	0.0715308	2.41393	2.84289	0.00584349	0.0717708	-3.99305
AFAP1	0.0300873	2.37214	2.84287	0.00584378	0.0717708	-3.9931
SHF	-0.232154	4.66572	-2.84171	0.00586281	0.071927	-3.99609
PDE5A	0.0192361	2.37308	2.8416	0.00586472	0.071927	-3.99639
BAX	0.230565	4.94849	2.84154	0.00586575	0.071927	-3.99655
ITFG3	-0.181407	3.61184	-2.84028	0.00588638	0.0721422	-3.99978
KLHL5	0.256189	6.46996	2.84006	0.00589017	0.0721508	-4.00037
CUL9	-0.0516097	2.78844	-2.83958	0.00589807	0.0721933	-4.0016
GLS2	-0.302644	5.12748	-2.83947	0.00589984	0.0721933	-4.00187
NMRAL1	-0.264308	6.36872	-2.83685	0.0059434	0.0726812	-4.00863
COL9A3	-0.317134	4.29861	-2.8367	0.00594594	0.0726812	-4.00903
RALBP1	0.0805173	5.02658	2.83626	0.00595321	0.0727012	-4.01015
LRCH4	-0.0535205	2.95597	-2.83623	0.0059538	0.0727012	-4.01024
ZNF174	-0.071754	2.88175	-2.83592	0.00595888	0.0727252	-4.01102
BNIP1	-0.0897876	3.58525	-2.83529	0.00596953	0.072817	-4.01266
SMIM2-AS1	-0.416981	4.17256	-2.8343	0.00598608	0.0729808	-4.01521
ATP1A1	0.237379	7.53629	2.83388	0.00599311	0.0730284	-4.01629
KLF10	0.353629	9.4557	2.83353	0.00599909	0.0730631	-4.0172
MEDAG	0.0427425	2.3946	2.83246	0.00601706	0.0732437	-4.01995
IMPA2	-0.352179	5.89185	-2.8317	0.00602988	0.0733615	-4.02191
ZNF398	-0.0793171	3.51351	-2.83116	0.00603895	0.0734334	-4.02329
HMGCLL1	0.0307873	2.41488	2.83078	0.00604551	0.073475	-4.02428
DCK	0.308835	6.66612	2.8303	0.0060536	0.073535	-4.02551
CHIC1	0.156071	2.64011	2.82995	0.00605954	0.0735688	-4.02641
SLC9A3R2	-0.166215	3.80642	-2.82915	0.00607318	0.0736961	-4.02848
EXOSC2	-0.0832272	3.26733	-2.82663	0.00611614	0.0741679	-4.03495
PGD	-0.140342	3.52448	-2.8265	0.00611841	0.0741679	-4.03529
GPR137	-0.0216474	2.59641	-2.82613	0.00612473	0.0742059	-4.03624
CXCL1	0.239453	2.52921	2.82522	0.00614027	0.0743507	-4.03857
TLR7	0.0770483	2.46053	2.82506	0.00614305	0.0743507	-4.03898
TTC12	-0.0353578	2.44108	-2.82318	0.00617549	0.0747045	-4.04382
FAM53A	-0.11767	2.81947	-2.82233	0.00619013	0.0748429	-4.04599
PINK1	-0.216849	7.11072	-2.8219	0.00619766	0.0748951	-4.04711
GBP2	0.270574	5.04699	2.82131	0.00620778	0.0749785	-4.04861
PPP1R1C	-0.257079	4.37926	-2.82087	0.00621541	0.0750318	-4.04973
JAGN1	-0.150464	8.70822	-2.82029	0.00622558	0.0751158	-4.05124
MAST3	-0.234252	4.82169	-2.81941	0.00624084	0.075261	-4.05348
ELOVL5	-0.0959469	4.75134	-2.81853	0.00625624	0.0754078	-4.05575
SMIM4	-0.0384248	2.91509	-2.81816	0.00626277	0.0754475	-4.0567
MTO1	-0.187792	6.21326	-2.81652	0.00629156	0.0757552	-4.06091
SERPINB6	-0.0682173	3.34897	-2.81484	0.00632104	0.0760709	-4.0652
RARG	-0.0361535	2.67324	-2.81376	0.00634008	0.0762607	-4.06796
IL36RN	-0.0390068	2.6674	-2.81355	0.00634393	0.0762677	-4.06852
C19orf54	-0.13038	3.40781	-2.81302	0.00635322	0.0763052	-4.06986
PDPK1	-0.0371329	3.54436	-2.81286	0.00635608	0.0763052	-4.07028
USHBP1	-0.0590472	2.61571	-2.81282	0.00635686	0.0763052	-4.07039
C11orf48	-0.218245	6.37678	-2.81243	0.00636379	0.0763492	-4.07139
CIDEB	-0.378952	10.7014	-2.81218	0.0063681	0.0763616	-4.07201
TIMP3	0.250611	6.43175	2.81166	0.0063775	0.076435	-4.07336
DRG1	0.164652	6.39008	2.80978	0.00641103	0.0767975	-4.07817
COMMD4	-0.124372	4.69655	-2.80958	0.00641449	0.0767995	-4.07867
C7orf26	-0.0466264	2.86774	-2.80822	0.00643893	0.0770291	-4.08216
LOC101928198	-0.0863996	3.96431	-2.80778	0.00644679	0.0770291	-4.08328
MIOS	-0.139494	4.81755	-2.80772	0.00644786	0.0770291	-4.08343
IMP4	-0.241049	6.77781	-2.8077	0.0064483	0.0770291	-4.08349
GPR125	-0.187018	4.83261	-2.80759	0.00645018	0.0770291	-4.08376
NR5A2	-0.180512	4.65402	-2.80697	0.00646134	0.0771172	-4.08534
YPEL5	0.149407	9.09246	2.80682	0.00646416	0.0771172	-4.08574
ANKIB1	0.151162	5.23897	2.80585	0.00648159	0.0772522	-4.08821
LYVE1	-0.858639	5.66931	-2.80572	0.00648392	0.0772522	-4.08854
PDE2A	-0.183656	3.70092	-2.80564	0.00648541	0.0772522	-4.08875
RLIM	0.124227	4.70729	2.80478	0.00650087	0.0773969	-4.09094
S1PR3	0.235745	4.09233	2.80431	0.00650937	0.0774585	-4.09214
TMEM263	0.249717	9.51971	2.80399	0.00651533	0.0774836	-4.09298
SUGP1	-0.0699534	3.2632	-2.80383	0.00651812	0.0774836	-4.09337
CCDC153	-0.0258481	2.77648	-2.80344	0.00652532	0.0775297	-4.09438
MAPKAP1	-0.131761	5.49681	-2.80281	0.00653667	0.077625	-4.09597
KRBOX1	-0.0538723	2.43524	-2.80207	0.00655022	0.0777464	-4.09787
MCCC2	-0.137936	4.74354	-2.80164	0.00655809	0.0778002	-4.09897
C19orf52	-0.0340039	2.71057	-2.80136	0.00656312	0.0778204	-4.09968
RANBP10	-0.0841229	3.3554	-2.8007	0.00657512	0.0778838	-4.10135
VPS4B	0.21944	8.92884	2.80067	0.00657576	0.0778838	-4.10144
KPNA4	0.117329	5.94389	2.80052	0.00657849	0.0778838	-4.10182
TTC9C	-0.0654894	3.39131	-2.79974	0.00659286	0.0780144	-4.10382
CCND2	0.0746959	3.0787	2.79904	0.00660557	0.0781252	-4.10559
ASTE1	-0.187958	4.97967	-2.79884	0.0066094	0.0781309	-4.10612
ARL8B	0.138339	8.18793	2.79799	0.00662499	0.0782458	-4.10828
NPRL3	-0.075574	3.32794	-2.79783	0.00662797	0.0782458	-4.10869
APEX2	-0.0742595	3.3176	-2.79776	0.00662918	0.0782458	-4.10886
SLC7A6	0.0230102	2.4165	2.79634	0.0066555	0.0785167	-4.11249
CAMSAP1	0.0204206	2.46628	2.79511	0.00667816	0.0787442	-4.11561
NAA40	0.0722203	2.94803	2.79408	0.00669735	0.0789307	-4.11824
ALPL	-0.160433	3.24183	-2.79388	0.00670112	0.0789352	-4.11875
SSB	0.199031	8.24668	2.79357	0.00670695	0.078964	-4.11955
KCNK3	-0.0181644	2.62454	-2.79308	0.00671608	0.0790316	-4.1208
LAMTOR5-AS1	-0.288681	3.72586	-2.79218	0.00673281	0.0791886	-4.12308
ERCC1	-0.142292	5.30466	-2.79177	0.00674046	0.0792291	-4.12412
MRPL54	-0.219995	8.715	-2.79163	0.00674304	0.0792291	-4.12447
CCL14	-0.62962	9.266	-2.79093	0.00675631	0.079345	-4.12627
POLR1C	-0.15189	4.8132	-2.79002	0.00677343	0.0794782	-4.12859
DDX41	-0.280417	4.95695	-2.78996	0.00677446	0.0794782	-4.12873
LFNG	0.0662098	2.55695	2.78929	0.00678702	0.0795855	-4.13043
ANXA1	0.275494	4.42933	2.78814	0.00680885	0.0798014	-4.13337
LIN37	-0.149122	4.09981	-2.78775	0.00681622	0.0798476	-4.13436
BTBD11	-0.158829	2.78252	-2.787	0.00683042	0.0799739	-4.13627
HMGN2P9	-0.0726108	4.32307	-2.78632	0.00684318	0.0800596	-4.13798
ADAMTS12	0.0337558	2.43555	2.78612	0.00684696	0.0800596	-4.13848
DENR	0.0589745	5.3655	2.78607	0.00684804	0.0800596	-4.13863
SLC7A8	-0.0642455	3.5333	-2.78556	0.0068577	0.0801324	-4.13992
SDHC	-0.152044	7.31181	-2.78466	0.00687487	0.0802928	-4.14221
LRRTM2	-0.0303394	2.47557	-2.78432	0.00688133	0.0803123	-4.14307
[truncated: 21,336 more rows]

## Sheet: Table S2
MEblue	MEbrown
SPINK1	CYP1A1
KCNJ16	UGT2B17
LGALS3	GRAMD4
AKR1B10	NR0B2
EPCAM	BHMT
CXCL6	INHBE
KRT23	TXLNGY
CCL2	BAAT
JCHAIN	ODC1
CXCL9	ITGA1
CCL19	SSR3
GPR171	PLK2
RGCC	DENND4A
IL7R	PLOD2
CD69	LRIF1
GEM	GFPT1
FOSB	MAN1A1
ANXA3	DNAJC3
GPNMB	ART4
PDGFD	GK
CXCL8	XPOT
CYTIP	LPGAT1
NR4A2	UBA5
MYH4	LMAN1
ANXA1	GADD45A
IGHM	PDIA3
DPT	WWP1
ACSL4	EIF3J
LXN	CYP3A5
CRP	TMEM38B
BCHE	YARS1
HBB	ABCE1
FABP4	TRMT11
DEFB1	BLNK
IGLL3P	HSPA13
ITGBL1	CKS2
CLDN10	FUBP3
CFHR4	PON2
ITK	CCNB1IP1
GPR183	CRYAA
SPP1	CCND1
HAO2	GADD45B
EMP1	AKR7A3
RGS2	RAB33B
ZNF331	PEG3
EVI2A	ATG2B
FABP5	C1QBP
CCN2	CTSH
LPA	RAB27A
PROM1	HPS5
MT1M	INTS6
RGS1	HSPA5
EFEMP1	CTNNB1
SLC17A2	ETNK1
PRG4	PSD3
MTHFD2	NDRG2
PLAT	HSPH1
SPRY1	METAP2
F3	CHORDC1
SPARCL1	ENPEP
SAMSN1	PDSS1
APOLD1	CYFIP2
FZD7	TRIM5
CCL21	DYNLT3
TSPAN8	CMPK1
CXCR4	WFDC2
PZP	DNAJB9
S100A6	NRBF2
STMN2	BET1
CH25H	SEC23B
PTGDS	CYBC1
HLA-DPB1	LTB
MGP	PUS7
CFHR5	TMED2
CPA3	UCHL5
SOX9	GOLT1B
C5AR1	HNRNPAB
SH3YL1	RETREG1
RNASE6	PAK1IP1
LYZ	EPHA2
CHST4	SCGN
LUM	ARMCX5
HLA-DMA	CHUK
HPR	ATG4A
CUX2	KAT2B
ID4	JUND
CYP1A2	EIF1AX
VIM	GK3
VWF	IL13RA1
STON1	WDR43
DNAJC12	MRPL3
AQP1	PRELP
LY75	FICD
HLA-DRA	AP1AR
SEL1L3	SEC23A
GJA1	CERS6
IGLL5	KCNK1
CRISPLD2	HIKESHI
CCN1	RIOX2
MOCOS	SMAD1
PPP1R1A	PAPOLA
MS4A4A	PYROXD1
LGALS3BP	SERP1
CCL20	ARMT1
COL3A1	ADAMTSL3
HLA-DRB1	ODR4
SELL	SGPP1
PSPH	GOLPH3
FILIP1L	MRPS27
GZMK	CAAP1
TRIM22	PLCG2
COL6A3	BDH2
SERPINE1	TXLNA
SNAI2	LPIN1
LHFPL6	KDELR3
STEAP1	SERPINB1
COL4A1	MAP3K5
BACE2	UBXN4
MMP7	TMEM30A
PC	SEC24A
PDK4	IDH3A
GPM6A	GDE1
IGLV1-44	CADPS2
ENPP2	SSR1
ZNF83	TMEM168
GGH	UTP25
LGALS4	FOCAD
PPP1R3C	C5orf22
AOX1	TBCCD1
ADGRA3	DHX29
ATP1B3	ATP2A2
TUBB6	TMED5
TRBC1	TUFT1
KRT19	GMCL1
ATF5	PGM3
ADA2	TMEM41B
MAFF	CDK2AP1
FGL2	GARS1
MMP2	CALU
IGKC	ECM1
KLRB1	UFM1
HLA-DQB1	RFK
EVI2B	RAI14
IGFBP2	TNS2
SLC22A1	TIPRL
HTR2B	IDE
SIK1	BMAL2
FOS	SLC25A46
HAMP	GLRX
VCAN	MTIF2
GPR88	ZFAND1
PTPRC	CEBPG
CCL5	CD2AP
KLF4	TCFL5
HLA-DMB	WDR3
FKBP5	PRELID3B
ASPN	TRIM37
CD52	CCPG1
MFAP4	AASDHPPT
ANXA4	ZNF146
CASP1	MRPS10
HLA-DRB4	B4GALT5
CDH19	TM9SF1
CRYAB	STAP2
GZMA	EPRS1
FBLN5	UFL1
MZB1	EDEM3
SRGN	PDLIM2
DHODH	KDM6B
TYROBP	CPS1
APOF	PIGK
FCN3	RBBP5
COL4A2	FBLN2
FMO2	PDHX
ADAMTS1	ARF4
LY96	LMNA
GMNN	GNAI1
TMPRSS3	EGFL7
MCTP1	WASHC5
TAGLN	FANCF
IL18	MANSC1
IL1RAP	ZW10
VCAM1	PREPL
ATF3	PLSCR4
MYL9	ARMCX3
STK39	MAGT1
SPINT2	DLAT
CD74	MAPKAPK5
SLCO1B3	B3GNT3
HSPA2	NRIP1
MLEC	GRN
CD24	WWC1
CRYBG1	PRAMEF10
STT3A	WIPI1
HGFAC	EXT1
COL1A2	TOMM70
CXCL12	NTF3
BBOX1	ERBIN
CPVL	SLC1A4
IGFBP7	CCDC90B
TNFSF14	AP1G1
UGDH	ERO1B
ANK3	HBS1L
KDM5D	AHNAK2
FAIM	FKBP14
SLC19A2	SRP54
GABRP	PPID
LRRC17	ABHD18
MXRA7	TPD52
LOXL1	UBE2J1
TNFAIP8	UNG
DEPP1	STRN3
TRAF5	IREB2
RBP1	TMEM39A
GOLM1	WSB2
S100A11	PSMG1
SRD5A2	MTO1
BEX4	POLE3
OLFML3	PALB2
TCEA2	DNAJC10
ANKRD36B	PTRH2
DDIT4	PPAT
FAS	ATR
MUC13	IFNAR1
GATA6	TMX2
HLA-DPA1	PPP2CA
FCGR2A	PLS3
FXYD2	FASTKD3
THBS1	MTRR
CDC42EP3	PSMA4
TNFAIP3	C6orf120
LCP2	PSMC6
DCN	FAM98A
OLFML1	PJA2
HPGD	UTP11
PSAT1	MTDH
RASGRP1	MAPK6
COL15A1	MRPL39
CHI3L1	TRAPPC2L
TNFRSF21	TMEM33
LPAR6	ATMIN
ALPL	RPE
SLC25A36	PTP4A1
TGFB1I1	MKLN1
CD53	KDM7A
C7	LYRM9
AEBP1	DONSON
SERPINE2	CLP1
MMRN1	ECHDC1
ACKR3	USO1
IFI16	SPCS3
CXCL1	TXNDC9
PLAGL1	CSTF2T
C1QB	FBXO28
MOXD1	CIDEC
RUFY2	PRMT5
GAS1	AZIN1
ISG20	TTI1
MYC	SEC24D
PLA2G7	CYP20A1
ADM	PTPRCAP
KCTD12	XK
LAMB1	PI4KA
TIPARP	CD81
DTX4	SPCS2
APOL3	SPDYE2
ARGLU1	PALS1
HYOU1	ATF2
TNFRSF17	CKS1B
GAMT	PANK4
PHGDH	IARS1
ITM2A	KTN1
CELF2	MTM1
AKAP12	PIEZO2
PTPN13	MXI1
ZFPM2	LZTFL1
RAB25	RAB29
COX7A1	TBCA
DPYSL2	MATCAP2
MT1G	SRP19
SLC17A4	BZW2
CRAT	RABGGTB
GFPT2	AZI2
FSTL3	AACS
THBS2	ENTPD7
PODXL	KPNA1
NEDD9	TPP2
NAT2	MFSD5
ADGRE5	MCTS1
PDZK1IP1	UBE2K
CYBRD1	DNAJA2
UGCG	KRCC1
SMURF2	RWDD2A
NACC2	ARL1
NUCB2	WRN
C1QA	FBXO3
FST	TRIP10
NSUN6	ZFAND6
S100A8	TM9SF3
BIRC3	TIMM9
PROX1	SEMA3G
BICC1	NCL
LIPC	HCFC1R1
LTBP2	COMMD8
IER3	ACTN4
NECTIN3	PRPS1
CMAHP	CLNS1A
TM4SF1	ZAP70
LBH	SRRM2
IGFLR1	GORASP2
TUBA1A	FBXO9
TRAT1	KCNAB2
TMEM243	SOCS6
LDHB	DDX10
ARID5B	GTF2H1
PID1	SEC63
CLEC1B	SKIC3
DCK	EXT2
HSPB8	FTSJ1
SOCS2	MAGOHB
CYP4F11	ARID4A
TMEM100	MRPS14
CD8A	EMG1
CLEC7A	FPGT
THSD7A	COPZ1
CPN1	RAD50
CD2	ST14
EPHA3	PAK2
PDIA4	BACH2
DUSP5	CDK18
RPS4Y1	PSME3
GLIPR1	GOLGA4
RNASET2	ISG20L2
CRHBP	NMI
ZBTB16	PSMD14
EDNRB	HDAC4
FRZB	CD4
LAMC3	KIF16B
SH3BGRL	PTPRD
FAT1	TMCO3
FANCC	RCN3
RAB31	SCFD1
G0S2	INTS7
CYP26A1	ARFGAP3
GCHFR	RNASEH1
CLEC2B	DERL1
SRPX	UFSP2
CYP1B1	APOC3
SLC17A1	BCL2L1
HLA-F	EIF3A
CSGALNACT1	URB2
ADGRG2	NUP155
ANXA13	TRAM1
FYN
HLA-DQA1
TMEM30B
NCK2
GSTP1
GSTT1
HMGB2
TSC22D3
S100A12
TXNIP
IRF8
BTG2
CCL16
GLUD1
TCF4
KDM3A
NTS
LIPG
EPB41L2
PRKAR2B
ARMCX1
MT1F
OAT
SLC38A1
PFKFB3
SDF2L1
CLSTN1
CAV1
ASAP1
MARCO
ECHDC3
MYRIP
CITED2
CCR7
SCRN1
CORO1A
PLVAP
PMP22
SERPINF2
IL10RA
HLA-B
FAP
CYBA
KCNN2
F13A1
ZNF652
VEGFC
VNN3P
ERAP2
MMACHC
TMSB10
CRIP1
SNHG32
TNFRSF12A
ASGR1
ARHGDIB
ACADSB
WBP2
P2RY13
GUCY1A1
MBNL3
TRIB3
BST2
ADD3
SMAD7
MID1IP1
CPE
PDLIM3
S100A10
GDF15
AREG
ANGPTL4
MXRA5
NFASC
BASP1
CLIC2
ABAT
FHL2
STEAP3
TM4SF4
KIFBP
SALL1
AMOTL2
STAT4
CHSY1
SLC33A1
ROBO1
FMOD
IQGAP1
PDE1A
TBX3
BHLHE40
GABARAPL1
TPM4
ZFAND5
ID3
TESC
RUNX3
IGF1
NIBAN1
C9
CPEB3
CSF1R
EMILIN1
PTGS2
RTN3
PTX3
TPM1
OSMR
AMFR
GAS2
ALOX5AP
BAMBI
ALDH1L1
KRT7
ITGA4
ADAMTS9
FBN1
ST3GAL6
NAMPT
CD37
ANKRD36
IMPA2
SLC22A3
ANXA10
MCL1
DUSP1
TSPAN13
GPC3
TUSC3
ELOVL6
BTN3A2
STC1
ZFP36
COL5A1
ITIH1
AGL
RGS5
ADIRF
RUNDC3B
FCER1A
SLC2A10
EIF2S3
ACADS
ARSL
ENAH
SAR1B
GNE
RND3
SGK2
LAPTM5
LBP
ACACB
THEMIS2
TTPA
PPT1
PECAM1
S100A14
GSTM3
S100PBP
ARHGEF3
RASSF2
PLEK2
IFT57
THBD
MT1H
AOC3
RCAN2
ASNS
SERPINA10
ANXA2
MCUB
IER5
LIF
EGR3
ACAT1
SOX4
ANGPTL8
SLC38A4
CD48
NPL
GBP1
NCF2
SLC1A2
IFITM1
COLEC11
SLC39A14
EPB41L3
HLA-C
RARRES1
SREBF1
ADCY7
CLEC4M
VNN1
IGFBP3
CTSS
FXYD5
HCLS1
AKR1B1
SLC5A6
FNDC4
TRIB1
LAMA2
IGFBP6
MOCS2
KLF10
GOT1
CDH11
ABCC4
CEBPA
TCIM
ACAT2
RAPGEF5
VPS37B
KIT
PCOLCE2
MLLT11
STARD5
C1RL
FZD6
RCOR3
SLC22A18
HNRNPA1
FHL1
CCNL2
SINHCAF
BGN
RAI2
PEPD
GSAP
CAVIN2
CDHR5
ADRA2A
PLXDC2
CXCL14
SPARC
AHSA2P
BDKRB2
COL16A1
CHST15
PEA15
NAV2
TPST2
SLC31A1
RBMS1
ZEB2
ARL4C
OFD1
ABHD2
F2R
PHF11
WIPF1
FSTL1
CYP2C18
WEE1
NUCB1
MANEA
INHBC
SLC16A4
PAIP2B
CHST7
GSN
FOXO3
EMP3
ADAMTSL2
TMEM185B
ATP8B4
GPR137B
CLK1
PROCR
DECR2
RABEPK
TCEAL9
INHBB
AKR1C1
APOA4
SLC12A2
FNBP4
TACSTD2
CERS4
ALDH1A3
HHEX
CTBP2
ARG2
IRF1
PLA1A
CSRNP2
SELE
JADE1
GYPC
C1orf56
SULT1C2
FEM1C
LRRC32
ISOC2
IGFALS
GPX2
LGALS1
CBS
PLA2G4C
SPON1
EDEM1
IDH2
GBP2
ACSM5
IL17RB
DGLUCY
COPG1
TOB1
KHK
GLUL
CCDC69
POMGNT1
SLA
NAP1L1
PGM1
ABLIM3
HMOX1
MINPP1
LACTB2
CYP2C19
ZIC1
LIMA1
SFRP5
CDK9
CEP68
CD27
ZFP36L2
MYBL1
CREM
FAM107A
TUBB2A
WFDC1
FAM169A
IFRD1
RNF19A
GLDC
GOLGA8A
CFI
WLS
ITGAV
MANF
ARL6IP5
FGGY
FCER1G
NR1D2
RPN1
KLF6
NPC1L1
TMEM204
BARD1
TCF21
P4HA1
DENND4C
DHCR24
RSF1
FCN2
PRKCB
HK1
PLPP2
RPGR
FYB1
TNFRSF11B
ALDH6A1
SGCE
SLC27A2
THOP1
SLC1A3
RAC2
BNIP3L
RIN2
KDM8
EIF4EBP1
JAG1
ATP7B
EFEMP2
ELK3
PDE4B
PLP2
SERPINA5
ADNP
PLA2G4A
IGF2BP2
ZBED5
PACSIN3
GPR65
RXRA
KLHL2
GPC4
ABCA8
CDK2AP2
PPDPF
SLC20A1
EDN1
NDRG1
HSPB1
PPP1R12A
PALLD
HOPX
CSAD
MS4A6A
RWDD2B
NFIL3
SLC25A6
GUCY1B1
PTGER4
NPC2
ITGB3BP
MTCL1
CSF2RB
MLXIPL
DNAJB1
ENTPD1
CD55
P4HB
ENDOD1
SERPINB8
GALNT2
TMEM47
RCBTB2
PLIN1
DKK3
FCGR1BP
PIK3IP1
SULT1B1
DCAF6
IL13RA2
SGK1
PBX1
PROS1
CTBP1
CLDND1
EFHD1
ABCG2
AR
CTSK
F2
C8G
CALML4
HLA-A
ANXA2P2
GRB14
GPI
CCDC102B
DAAM1
SLC25A24
AMIGO2
PRRC1
PALMD
ANPEP
PLEKHA5
CTSC
CDHR2
LGR4
TGIF1
DBH
MMP19
UNC119B
C5
C2orf72
MITF
ANOS1
CDKN1C
ZNF267
POLR1D
NR2F1
DENND1B
MCFD2
TLR4
BMAL1
MT1X
FZD1
TSC22D1
COQ8A
HMGCS1
ADGRG6
UAP1
DUSP2
PARP8
PPP1R15A
ONECUT1
ST3GAL1
NSMAF
TMEM106B
SH3BP5
GPD1L
PRRG4
GPD1
BLTP2
TMCC1
STK17B
SLC16A7
SPINT1
RSBN1
DIO1
ACE2
CTSD
NID2
SS18L1
LIPA
WAC
ARHGEF6
RND1
AQP3
SNRNP40
EMCN
DYNLT1
ASB13
DUSP6
LDOC1
COTL1
RGS4
MAP3K8
MYOF
C1orf54
S100A9
MTCH2
SLC38A6
POGK
GSPT2
CCR1
PRKX
COL6A2
KLF2
TRPM4
TTPAL
FLNA
EML4
FAM111A
P2RX5
ECM2
LTBR
GALR3
BCL11B
RAB15
STIMATE
TXN
IL2RG
IGBP1
MME
OPLAH
BMP2
PTPRF
IL6
FCGR2B
LRRC59
SWAP70
GMPR
SLC7A2
ANXA5
MYH9
CCL18
LONRF3
EGR1
DYNLRB1
DAD1
SLC30A1
GHR
RASA1
QPRT
PDZRN3
CPN2
KHDC4
MAFB
SYT17
CNN3
PIM1
CRIP2
IRAK3
GPHN
ADAM9
PPIB
F11
NEDD4L
BMP5
PHLDA1
C4BPB
TRAPPC10
SLC26A2
RAB11FIP1
JUN
PLLP
CHRDL1
GMPPA
EIF5A
SLC44A1
FCHSD2
SLCO2A1
YPEL5
HIBCH
SUSD6
CD163
POLI
CASD1
DLEU1
CLPB
PLA2G5
PFKM
CASP4
AKAP13
DMTF1
SLC1A1
LDB2
DUSP4
SDC2
TBC1D8B
PKD2
PCYT2
SLC43A3
GPX3
NPLOC4
ITIH4
TGM2
SMCHD1
WSB1
DDHD2
HTRA1
PRKCH
VIL1
ITGB2
SIRT1
MYOM1
CHAC1
FUT8
ABCG1
PIR
TPST1
ZFC3H1
TMEM53
VKORC1
HECA
RALGDS
CD93
ARMCX2
PRDX4
SEC16A
LIPT1
CMAS
FAM50B
LY86
ADGRL4
GCH1
GMFG
NR4A3
ZNF266
CLPTM1
RFTN1
TM4SF5
CFTR
HGF
FCMR
RNASE4
IFRD2
PLTP
C6
EGLN3
PLSCR1
PDGFRB
IL32
C4BPA
SEC61A2
TFR2
RNF111
TJP2
KCTD9
MAPRE1
KRT10
MAD1L1
CTBS
TBC1D9
FAHD2A
ZNF430
MICALL2
LCK
REV1
RPS3
ENTR1
H6PD
RBFA
RAPGEF4
ADAMTS5
PHLDA2
ATG2A
NR1H3
HAUS3
DERA
SF1
SEPHS2
TMEM97
C4orf19
SIL1
PDGFRA
RHBDF1
GYG2
MTARC1
AKR1C3
SLC39A7
SERPINB9
HMBS
GALNT7
TRIP6
SLC25A10
NOS1AP
PLAAT3
MRPL11
F9
SOBP
PDE3B
SLC35B1
TPM2
TM7SF3
SLC35C1
CBLB
XPNPEP2
DOCK10
KIF1B
SFXN3
SLCO4A1
PUS3
C8A
NANS
NXF1
CD44
MOSPD1
MLF1
ATP6V0E2
DOCK2
CLGN
TPBG
JUNB
CLUH
SEPTIN6
NNT
EI24
CARMIL1
TSPAN7
CKAP4
EHBP1
MASP2
CYP4F3
VTCN1
CRELD2
ASPSCR1
PDLIM1
METTL9
CEPT1
TBC1D16
FKBP11
DCAF11
TIMP3
CD3E
SERPINA3
TIMP1
KCNB1
CSTA
BMPR1A
IGFBP1
FOXO1
MID1
MNDA
PLEK
POSTN
FANCL
C3AR1
ATG14
C1orf115
PBLD
ID1
RHOBTB1
OSBPL1A
ADPRM
RHOH
TENM1
PELI1
FOLR2
GPRC5B
SERINC5
ZNF304
MSRB1
CXCR6
ADRB2
PLEKHB1
THY1
GPT
TFPI2
ATXN7
KRT8
PAPSS2
MSANTD2
CLK4
CYTH2
GAREM1
CCDC68
MCM6
VWA1
SDC4
ZC2HC1A
FOXA1
SLC23A2
RAB8B
CXADR
GCGR
TP53BP2
TPD52L1
IDI1
ALDH4A1
CALR
RMDN1
FZD5
SH3BGRL3
RGL2
TMEM50A
ZCCHC24
AXL
MACO1
GIMAP4
EMP2
SOWAHC
SLC4A2
DHX40
NUPR1
RFX5
SEPTIN2
EXOSC4
EFHC1
FDFT1
SPR
CDKN1A
PDP1
FASN
ZNF394
TMEM140
ZDHHC14
LGALS9
LRP5
MED17
MGRN1
PDIA6
C11orf71
PPIF
GOLGA5
COL5A2
NREP
GBE1
SLPI
HDGFL3
RPH3AL
PSMC5
DHCR7
CCN5
OMD
VSIG4
N4BP2L2
SORBS3
VNN2
LMO2
TAF1D
STX12
VDAC2
ACYP1
SSBP2
RPS6KB2
SLC66A2
POLDIP2
RIOX1
RBPJ
NR5A2
SDCBP
USP36
STX7
VPS51
BHLHE41
ENDOG
LONRF1
JMJD1C
MAP4K3
PTPN3
CST7
AHCY
AGPAT2
TGFBI
PELI2
ALDOC
CROT
RNF125
EHHADH
ASF1A
ABCA6
IRS1
AKIRIN1
CKLF
ADAMTS13
CIRBP
LMCD1
COLEC10
ZMAT3
MTFR1
MCUR1
TACC1
EEIG1
PCOLCE
BATF
LRP6
BTG3
UGT2B4
GCAT
TARS1
SRPRB
ACSL1
CLEC11A
KRT18
TLR1
SLC31A2
BEX3
SPTSSA
EMC9
PNISR
DYNC1I2
ABCA5
VAMP3
CEP15
GPX7
GLS
NXT1
APCS
ABCA1
PKP2
NFIC
RNF187
SRM
FADS2
GNG11
RNASE1
EPS8
ZYX
DEPTOR
PHIP
CNNM3
MACROD1
ENPP1
SAC3D1
SMPDL3A
APOD
SESN1
PITRM1
RPL31
AOPEP
CLU
LAMA3
TAP1
SAMHD1
SFXN1
MTR
YIPF1
AAMP
MDH2
GLUD2
TNFRSF1B
RACGAP1
EIF4B
ALB
DPYD
EFNA1
OPN3
H3-3A
MTARC2
CYP17A1
ACBD4
GFUS
MSMO1
HEPH
TERF2IP
CYP4F12
CLIC1
OSBPL8
PPP1CC
PAM
MEAF6
DUSP10
SDHAF3
FXN
GOLIM4
PFDN5
BLVRA
HNRNPL
RHOB
GATM
AOAH
HABP2
FCGR3B
ERF
ZNF593
TMSB4X
NUP43
CCNL1
MARCKS
MAP1LC3B
ELF1
MRPL2
H1-0
RESF1
DIXDC1
MTTP
CD79A
FAM149A
SHMT2
FDPS
SLC7A5
DYSF
SNRK
HLA-G
WDR18
ZMIZ1
NRTN
MTMR4
C8B
OSBPL3
PTGER2
EXPH5
SLC30A10
EZR
NUAK1
CCNG2
ARHGEF18
DCP1A
TENT5C
PRR15L
MDN1
CPT1A
FLRT3
FKBP2
PIK3C2G
ETFDH
NEK7
SLC39A4
RPL27A
TGFBR3
POP7
APOBEC3G
CIDEB
CLDN7
MVK
HSD17B11
IL6R
C1QTNF1
SRSF11
AHR
YIF1A
PNMA1
EVL
GALK1
NINJ2
EHD3
ID2
HDLBP
SQLE
HSPBAP1
RPL37A
RPL23A
LSP1
ACP5
PCBP3
VPS35
SCAMP4
FOSL1
SP110
MAOA
BCL2A1
EIF4G1
FXYD6
MPC1
GMPR2
BCL2L2
ACKR1
P2RY14
CLEC16A
CHN2
GRPEL1
NR2F2
GGT5
COASY
ZNF468
SLC15A3
SNAP29
NOL8
EDEM2
PYGL
PIK3R3
CFD
SCAP
CD36
PRKD3
CRLF3
ISLR
TNFAIP2
HIVEP1
IFNGR1
KLF13
PSIP1
TMBIM4
MEF2C
PTH1R
NUDT6
TMEM177
TRAM2
BRD7
COL1A1
IGSF6
TCEAL1
CCND3
TP53I3
TSPAN4
CDC37L1
LDLR
ITGAM
SEC14L1
CD3D
NAIP
PFDN1
TAPBPL
PUF60
RPL22
MT1E
PLA2G12A
MFSD9
MCC
PSMC4
KLF11
MTG1
PNO1
PRNP
HOOK1
TIE1
CAMK2N1
WDR13
ACACA
PHC2
LILRB2
GRINA
PTPRE
XBP1
IGSF3
MLYCD
MARCHF7
ANTKMT
UBAC1
SIGIRR
C2
STXBP1
DSE
MAP1B
LINC00597
ADK
LUC7L3
PTPA
COBL
ARPC4
CYB5R2
YWHAZ
PXDN
RNF34
HPX
SRSF6
SERPINA7
CAP1
IP6K1
TMEM87A
SLC7A9
GUSBP11
SLC28A1
TMPRSS6
MMP15
CAV2
TAF10
NBEA
THADA
HMGCR
AMBP
NSDHL
RABGAP1L
SEC61B
GATA4
SLC39A6
MYH11
ZNF544
NFYB
ECHDC2
ARL4A
SLC22A18AS
PYCARD
ATG9A
LRP1
RGL1
METTL1
RGS10
NDEL1
SFT2D2
DPF2
PGAP6
PMM2
ST3GAL5
ADGRA2
SEC61A1
SERTAD2
MVD
HSD17B8
TFPI
SGCB
CCNI
MLST8
BTN2A1
ZNF23
ZNF292
LONP1
PPM1D
MON1B
RABAC1
NSA2
APMAP
HMGN4
ZNF195
SPAG16
UNC13B
HNRNPA2B1
ZNF395
MOK
HACD3
MYH10
NACA
PGD
TMEM176A
ITGA6
ART1
SLAMF8
ANKRD46
SH2B3
SLIT2
DIPK1A
MTHFD2L
ACADVL
SPRY2
MICAL1
MARCHF1
ALDH5A1
PPFIBP2
CHST11
SLCO4C1
XYLT1
TIMM10
PAM16
CRYBB2
B2M
MEGF9
MYO1D
CD58
FGF13
FCN1
ENG
SMAD2
GCA
ITCH
RPS27
RMDN3
CSRP2
CDA
DRAM1
PFN2
PEX6
ADAMDEC1
DEXI
EIF3E
C2orf42
SLC9A8
FIBP
ERC1
MCAM
GALE
SF3B1
TFAM
PBX3
SH3BP4
MPST
TMEM176B
CD247
IRF6
SEMA4D
ATP13A3
DPYSL3
OSTF1
FLVCR2
PREB
CLMN
CERS2
MAP3K6
GZMB
RNF146
WDR44
CKB
NDN
NAA10
TEX30
GATD3
PRF1
DERL2
ICAM3
MS4A1
AARS1
THAP7
COL18A1
MRPL19
HSPA4
NIPSNAP2
DPAGT1
CRTAM
PPP1R14B
GNA13
TOB2
TLE4
BLOC1S1
RELN
ERI2
CFHR2
SND1-IT1
WFS1
CENPC
PIK3CD
DESI1
RAP1GDS1
VEZF1
PLBD1
SCPEP1
HNRNPH1
IFT81
DNAJA3
RAC1
LRRC2
PLXNC1
AGPAT5
CTSO
OXCT1
ARMC6
ANGPTL2
ESRRA
IMPDH2
PTPRU
RARRES2
HIVEP2
IGFBP4
SFPQ
C11orf24
DMXL2
CTSA
PTS
CD72
FPR3
NUDT18
GRAMD2B
ELOA
FJX1
PRR16
ARPC5
SLC17A9
SMG5
SIMC1P1
NFKBIA
SEMA5A
CD3G
JAM3
DEGS1
GSDMD
NOC4L
SMARCE1
TCEAL4
SLC35A3
LRRC61
NR3C2
SLC25A13
PRKACA
CD59
PSENEN
SETBP1
MRPL46
MBD4
CADM1
UCP2
ABCC3
MAT2A
IL18RAP
ARHGAP25
LST1
PRPF3
SOCS5
CANX
PHC1
ATP5F1D
TMEM258
SLC6A13
SERHL2
SLC30A5
SLC46A3
HPN
CES3
TOR3A
NKG7
LRP3
SMO
LYPLA1
TGDS
CBLC
STAG3
GTF3A
LRIG1
MYLK
MALT1
GZMH
HOMER1
SLC25A20
HYAL2
SECTM1
ANXA11
TFB2M
ELP5
HES1
HADHB
DENND5B
CRK
THTPA
HNRNPA3
TMEM14B
DYRK3
LRRC20
DNAJC1
OGFOD2
SELENOW
C1R
BTN3A1
SMYD2
ASRGL1
FAM171A1
MIEF1
RGS19
ACTB
MYO10
CD9
B4GALT2
PPP4C
CENPX
ANKRD10
SSUH2
MCOLN1
IQGAP2
ALG8
UCHL3
PCNP
CNBP
MRPS34
SLC25A11
PAPSS1
LYN
ANGPT2
AIF1
F11R
SLC19A3
FAM131A
EHD4
SLC25A1
SEL1L
ELL2
ALDH9A1
GUCA2B
INAVA
GLT8D2
WWTR1
APEX2
APPL2
FKBP4
GTPBP2
COL21A1
JOSD1
RRAGD
OGFRL1
ACAD10
SREK1IP1
COL11A2
USP9Y
SRSF7
VAMP8
ABCC1
SCAND1
ICAM2
MORC3
NADK
TRMT2B
FPGS
COBLL1
SDC3
NR1H4
HLA-E
PPRC1
UBAP2
THEM6
PCBP4
AMPD3
PPP2R1B
MRPL23
PIGV
PRKACB
FUT4
RIPOR2
CDC42EP1
RAB5C
MOGS
CYP2E1
EIF3D
MICAL3
MISP
MACROH2A1
APOBEC3C
KLF5
MAGED2
TRAPPC2
GPRASP1
LARP4
SCP2
RCN1
NME4
SETD5
SLC38A2
MYLIP
ME3
GTPBP8
DNAJC22
PFKP
ST6GAL1
S100A4
TMOD1
LTBP3
ALG13
SNRPD2
PPP1CB
ZC2HC1C
RGP1
GABRB3
HAND2
MBNL1
ZC3H14
MARCHF3
UTP20
USP14
CCNG1
POLD2
IL15RA
NPR3
TOLLIP
ACOX3
ALDH2
SLC1A5
RPL38
EIF3H
SGCA
EXTL2
TSPAN12
STRA6
GSDME
EPHB4
ZKSCAN1
POLE2
GYG1
SORT1
EGR2
SUPV3L1
TNC
CD86
PGBD5
ISYNA1
SLC16A1
HGSNAT
MRPL12
BIN2
TMEM131
PPM1G
AURKAIP1
IL15
EPS8L2
ECE1
MED28
KCNE4
ATP6V0A1
PRKCZ
MAT2B
ZHX2
DAP
CAD
TRIOBP
RDH11
THUMPD1
HSD17B7
GTF2H5
HIRA
KCNJ2
SNRNP25
SDAD1
CPB2
MAP7D1
KCNJ15
COL4A4
AKR1A1
TES
SLC25A38
FARP1
CPM
VARS1
PCF11
CRCP
KDELR2
RAB9A
UBE3C
CSRP1
HSPE1
ACP6
HEBP2
STOML2
CRYZ
UBXN7
MAPKAP1
DYNC1LI1
ANKRD55
KIAA0319L
SAV1
PUS1
SVEP1
PGPEP1
MLPH
MKKS
TTC19
PTPN2
RANGAP1
ADGRF5
CCT2
EPS15
ZCCHC2
ZNF432
HSDL2
HSD17B14
FGFR2
HEG1
[truncated: 992 more rows]

## Sheet: Table S3
UP	DOWN
HSPA2	CD4
CCL20
ITGAV
CCL19
CCL2
CCL21
CXCL12
CXCL6
DEFB1
SEMA3C
ROBO1
IL32
JAG1
LTBP2
NTS
OGN
PDGFA
PDGFD
S100A6
SPP1
NPR3
PTGDS
TNFRSF12A
TNFRSF21

## Sheet: GSE14323_metadata
	title	geo_accession	status	submission_date	last_update_date	type	channel_count	source_name_ch1	organism_ch1	characteristics_ch1	treatment_protocol_ch1	growth_protocol_ch1	molecule_ch1	extract_protocol_ch1	label_ch1	label_protocol_ch1	taxid_ch1	hyb_protocol	scan_protocol	description	data_processing	platform_id	contact_name	contact_email	contact_phone	contact_department	contact_institute	contact_address	contact_city	contact_state	contact_zip/postal_code	contact_country	supplementary_file	data_row_count	Tissue:ch1
GSM358112	HCC, biological rep 10	GSM358112	Public on Jan 08 2009	Jan 07 2009	Jan 07 2009	RNA	1	liver tissue with HCC	Homo sapiens	Tissue: HCC	Five mm frozen section slides were made and stained with H&E for Pathologist evaluation to determine tumor content. After Pathologist evaluation, normal/necrotic tissue was macrodissected. Twenty 20 mm sections were performed in a 15 ml tube with 10 ml of Trizol.	Fresh tissue specimens were collected from the consented patients in the operating room and processed immediately after extraction to minimize RNA degradation. Liver tissue samples were collected in liquid nitrogen or RNA later solution (Ambion, Inc, Austin, TX), and stored at -80掳C until use.	total RNA	Trizol extraction of total RNA was performed according to the manufacturer's instructions.The precipitated product was further purified using RNeasy Mini Kit (Qiagen, CA).	biotin	Biotinylated cRNA were prepared according to the standard Affymetrix protocol from 6 ug total RNA (Expression Analysis Technical Manual, 2001, Affymetrix).	9606	Following fragmentation, 10 ug of cRNA were hybridized for 16 hr at 45C on the Affymetrix GeneChips. GeneChips were washed and stained in the Affymetrix Fluidics Station 400.	GeneChips were scanned using GeneChip庐 Scanner 3000 by Affymetrix.	Gene expression using RMA method	The CEL files from the two Affymetrix series were combined using the matchprobes package in the R programming environment. Thereafter, the RMA method in the R affy package was used to obtain probe set expression summaries.	GPL571	Kellie,J.,Archer	archer.43@osu.edu	(614) 247-6167	Division of Biostatistics	Ohio State University	1841 Neil Ave	Columbus	OH	43210	USA	ftp://ftp.ncbi.nlm.nih.gov/geo/samples/GSM358nnn/GSM358112/suppl/GSM358112.CEL.gz	22277	HCC
GSM358113	cirrhosisHCC, match HCC rep 1	GSM358113	Public on Jan 08 2009	Jan 07 2009	Jan 07 2009	RNA	1	liver tissue with cirrhosisHCC	Homo sapiens	Tissue: cirrhosisHCC	Five mm frozen section slides were made and stained with H&E for Pathologist evaluation to determine tumor content. After Pathologist evaluation, normal/necrotic tissue was macrodissected. Twenty 20 mm sections were performed in a 15 ml tube with 10 ml of Trizol.	Fresh tissue specimens were collected from the consented patients in the operating room and processed immediately after extraction to minimize RNA degradation. Liver tissue samples were collected in liquid nitrogen or RNA later solution (Ambion, Inc, Austin, TX), and stored at -80掳C until use.	total RNA	Trizol extraction of total RNA was performed according to the manufacturer's instructions.The precipitated product was further purified using RNeasy Mini Kit (Qiagen, CA).	biotin	Biotinylated cRNA were prepared according to the standard Affymetrix protocol from 6 ug total RNA (Expression Analysis Technical Manual, 2001, Affymetrix).	9606	Following fragmentation, 10 ug of cRNA were hybridized for 16 hr at 45C on the Affymetrix GeneChips. GeneChips were washed and stained in the Affymetrix Fluidics Station 400.	GeneChips were scanned using GeneChip庐 Scanner 3000 by Affymetrix.	Gene expression using RMA method	The CEL files from the two Affymetrix series were combined using the matchprobes package in the R programming environment. Thereafter, the RMA method in the R affy package was used to obtain probe set expression summaries.	GPL571	Kellie,J.,Archer	archer.43@osu.edu	(614) 247-6167	Division of Biostatistics	Ohio State University	1841 Neil Ave	Columbus	OH	43210	USA	ftp://ftp.ncbi.nlm.nih.gov/geo/samples/GSM358nnn/GSM358113/suppl/GSM358113.CEL.gz	22277	cirrhosisHCC
GSM358114	HCC, biological rep 11	GSM358114	Public on Jan 08 2009	Jan 07 2009	Jan 07 2009	RNA	1	liver tissue with HCC	Homo sapiens	Tissue: HCC	Five mm frozen section slides were made and stained with H&E for Pathologist evaluation to determine tumor content. After Pathologist evaluation, normal/necrotic tissue was macrodissected. Twenty 20 mm sections were performed in a 15 ml tube with 10 ml of Trizol.	Fresh tissue specimens were collected from the consented patients in the operating room and processed immediately after extraction to minimize RNA degradation. Liver tissue samples were collected in liquid nitrogen or RNA later solution (Ambion, Inc, Austin, TX), and stored at -80掳C until use.	total RNA	Trizol extraction of total RNA was performed according to the manufacturer's instructions.The precipitated product was further purified using RNeasy Mini Kit (Qiagen, CA).	biotin	Biotinylated cRNA were prepared according to the standard Affymetrix protocol from 6 ug total RNA (Expression Analysis Technical Manual, 2001, Affymetrix).	9606	Following fragmentation, 10 ug of cRNA were hybridized for 16 hr at 45C on the Affymetrix GeneChips. GeneChips were washed and stained in the Affymetrix Fluidics Station 400.	GeneChips were scanned using GeneChip庐 Scanner 3000 by Affymetrix.	Gene expression using RMA method	The CEL files from the two Affymetrix series were combined using the matchprobes package in the R programming environment. Thereafter, the RMA method in the R affy package was used to obtain probe set expression summaries.	GPL571	Kellie,J.,Archer	archer.43@osu.edu	(614) 247-6167	Division of Biostatistics	Ohio State University	1841 Neil Ave	Columbus	OH	43210	USA	ftp://ftp.ncbi.nlm.nih.gov/geo/samples/GSM358nnn/GSM358114/suppl/GSM358114.CEL.gz	22277	HCC
GSM358115	HCC, biological rep 12	GSM358115	Public on Jan 08 2009	Jan 07 2009	Jan 07 2009	RNA	1	liver tissue with HCC	Homo sapiens	Tissue: HCC	Five mm frozen section slides were made and stained with H&E for Pathologist evaluation to determine tumor content. After Pathologist evaluation, normal/necrotic tissue was macrodissected. Twenty 20 mm sections were performed in a 15 ml tube with 10 ml of Trizol.	Fresh tissue specimens were collected from the consented patients in the operating room and processed immediately after extraction to minimize RNA degradation. Liver tissue samples were collected in liquid nitrogen or RNA later solution (Ambion, Inc, Austin, TX), and stored at -80掳C until use.	total RNA	Trizol extraction of total RNA was performed according to the manufacturer's instructions.The precipitated product was further purified using RNeasy Mini Kit (Qiagen, CA).	biotin	Biotinylated cRNA were prepared according to the standard Affymetrix protocol from 6 ug total RNA (Expression Analysis Technical Manual, 2001, Affymetrix).	9606	Following fragmentation, 10 ug of cRNA were hybridized for 16 hr at 45C on the Affymetrix GeneChips. GeneChips were washed and stained in the Affymetrix Fluidics Station 400.	GeneChips were scanned using GeneChip庐 Scanner 3000 by Affymetrix.	Gene expression using RMA method	The CEL files from the two Affymetrix series were combined using the matchprobes package in the R programming environment. Thereafter, the RMA method in the R affy package was used to obtain probe set expression summaries.	GPL571	Kellie,J.,Archer	archer.43@osu.edu	(614) 247-6167	Division of Biostatistics	Ohio State University	1841 Neil Ave	Columbus	OH	43210	USA	ftp://ftp.ncbi.nlm.nih.gov/geo/samples/GSM358nnn/GSM358115/suppl/GSM358115.CEL.gz	22277	HCC
GSM358116	cirrhosisHCC, match HCC rep 12	GSM358116	Public on Jan 08 2009	Jan 07 2009	Jan 07 2009	RNA	1	liver tissue with cirrhosisHCC	Homo sapiens	Tissue: cirrhosisHCC	Five mm frozen section slides were made and stained with H&E for Pathologist evaluation to determine tumor content. After Pathologist evaluation, normal/necrotic tissue was macrodissected. Twenty 20 mm sections were performed in a 15 ml tube with 10 ml of Trizol.	Fresh tissue specimens were collected from the consented patients in the operating room and processed immediately after extraction to minimize RNA degradation. Liver tissue samples were collected in liquid nitrogen or RNA later solution (Ambion, Inc, Austin, TX), and stored at -80掳C until use.	total RNA	Trizol extraction of total RNA was performed according to the manufacturer's instructions.The precipitated product was further purified using RNeasy Mini Kit (Qiagen, CA).	biotin	Biotinylated cRNA were prepared according to the standard Affymetrix protocol from 6 ug total RNA (Expression Analysis Technical Manual, 2001, Affymetrix).	9606	Following fragmentation, 10 ug of cRNA were hybridized for 16 hr at 45C on the Affymetrix GeneChips. GeneChips were washed and stained in the Affymetrix Fluidics Station 400.	GeneChips were scanned using GeneChip庐 Scanner 3000 by Affymetrix.	Gene expression using RMA method	The CEL files from the two Affymetrix series were combined using the matchprobes package in the R programming environment. Thereafter, the RMA method in the R affy package was used to obtain probe set expression summaries.	GPL571	Kellie,J.,Archer	archer.43@osu.edu	(614) 247-6167	Division of Biostatistics	Ohio State University	1841 Neil Ave	Columbus	OH	43210	USA	ftp://ftp.ncbi.nlm.nih.gov/geo/samples/GSM358nnn/GSM358116/suppl/GSM358116.CEL.gz	22277	cirrhosisHCC
GSM358117	cirrhosisHCC, match HCC rep 13	GSM358117	Public on Jan 08 2009	Jan 07 2009	Jan 07 2009	RNA	1	liver tissue with cirrhosisHCC	Homo sapiens	Tissue: cirrhosisHCC	Five mm frozen section slides were made and stained with H&E for Pathologist evaluation to determine tumor content. After Pathologist evaluation, normal/necrotic tissue was macrodissected. Twenty 20 mm sections were performed in a 15 ml tube with 10 ml of Trizol.	Fresh tissue specimens were collected from the consented patients in the operating room and processed immediately after extraction to minimize RNA degradation. Liver tissue samples were collected in liquid nitrogen or RNA later solution (Ambion, Inc, Austin, TX), and stored at -80掳C until use.	total RNA	Trizol extraction of total RNA was performed according to the manufacturer's instructions.The precipitated product was further purified using RNeasy Mini Kit (Qiagen, CA).	biotin	Biotinylated cRNA were prepared according to the standard Affymetrix protocol from 6 ug total RNA (Expression Analysis Technical Manual, 2001, Affymetrix).	9606	Following fragmentation, 10 ug of cRNA were hybridized for 16 hr at 45C on the Affymetrix GeneChips. GeneChips were washed and stained in the Affymetrix Fluidics Station 400.	GeneChips were scanned using GeneChip庐 Scanner 3000 by Affymetrix.	Gene expression using RMA method	The CEL files from the two Affymetrix series were combined using the matchprobes package in the R programming environment. Thereafter, the RMA method in the R affy package was used to obtain probe set expression summaries.	GPL571	Kellie,J.,Archer	archer.43@osu.edu	(614) 247-6167	Division of Biostatistics	Ohio State University	1841 Neil Ave	Columbus	OH	43210	USA	ftp://ftp.ncbi.nlm.nih.gov/geo/samples/GSM358nnn/GSM358117/suppl/GSM358117.CEL.gz	22277	cirrhosisHCC
GSM358118	HCC, biological rep 13	GSM358118	Public on Jan 08 2009	Jan 07 2009	Jan 07 2009	RNA	1	liver tissue with HCC	Homo sapiens	Tissue: HCC	Five mm frozen section slides were made and stained with H&E for Pathologist evaluation to determine tumor content. After Pathologist evaluation, normal/necrotic tissue was macrodissected. Twenty 20 mm sections were performed in a 15 ml tube with 10 ml of Trizol.	Fresh tissue specimens were collected from the consented patients in the operating room and processed immediately after extraction to minimize RNA degradation. Liver tissue samples were collected in liquid nitrogen or RNA later solution (Ambion, Inc, Austin, TX), and stored at -80掳C until use.	total RNA	Trizol extraction of total RNA was performed according to the manufacturer's instructions.The precipitated product was further purified using RNeasy Mini Kit (Qiagen, CA).	biotin	Biotinylated cRNA were prepared according to the standard Affymetrix protocol from 6 ug total RNA (Expression Analysis Technical Manual, 2001, Affymetrix).	9606	Following fragmentation, 10 ug of cRNA were hybridized for 16 hr at 45C on the Affymetrix GeneChips. GeneChips were washed and stained in the Affymetrix Fluidics Station 400.	GeneChips were scanned using GeneChip庐 Scanner 3000 by Affymetrix.	Gene expression using RMA method	The CEL files from the two Affymetrix series were combined using the matchprobes package in the R programming environment. Thereafter, the RMA method in the R affy package was used to obtain probe set expression summaries.	GPL571	Kellie,J.,Archer	archer.43@osu.edu	(614) 247-6167	Division of Biostatistics	Ohio State University	1841 Neil Ave	Columbus	OH	43210	USA	ftp://ftp.ncbi.nlm.nih.gov/geo/samples/GSM358nnn/GSM358118/suppl/GSM358118.CEL.gz	22277	HCC
GSM358119	cirrhosis, biological rep 41	GSM358119	Public on Jan 08 2009	Jan 07 2009	Jan 07 2009	RNA	1	liver tissue with cirrhosis	Homo sapiens	Tissue: cirrhosis	Five mm frozen section slides were made and stained with H&E for Pathologist evaluation to determine tumor content. After Pathologist evaluation, normal/necrotic tissue was macrodissected. Twenty 20 mm sections were performed in a 15 ml tube with 10 ml of Trizol.	Fresh tissue specimens were collected from the consented patients in the operating room and processed immediately after extraction to minimize RNA degradation. Liver tissue samples were collected in liquid nitrogen or RNA later solution (Ambion, Inc, Austin, TX), and stored at -80掳C until use.	total RNA	Trizol extraction of total RNA was performed according to the manufacturer's instructions.The precipitated product was further purified using RNeasy Mini Kit (Qiagen, CA).	biotin	Biotinylated cRNA were prepared according to the standard Affymetrix protocol from 6 ug total RNA (Expression Analysis Technical Manual, 2001, Affymetrix).	9606	Following fragmentation, 10 ug of cRNA were hybridized for 16 hr at 45C on the Affymetrix GeneChips. GeneChips were washed and stained in the Affymetrix Fluidics Station 400.	GeneChips were scanned using GeneChip庐 Scanner 3000 by Affymetrix.	Gene expression using RMA method	The CEL files from the two Affymetrix series were combined using the matchprobes package in the R programming environment. Thereafter, the RMA method in the R affy package was used to obtain probe set expression summaries.	GPL571	Kellie,J.,Archer	archer.43@osu.edu	(614) 247-6167	Division of Biostatistics	Ohio State University	1841 Neil Ave	Columbus	OH	43210	USA	ftp://ftp.ncbi.nlm.nih.gov/geo/samples/GSM358nnn/GSM358119/suppl/GSM358119.CEL.gz	22277	cirrhosis
GSM358120	HCC, biological rep 14	GSM358120	Public on Jan 08 2009	Jan 07 2009	Jan 07 2009	RNA	1	liver tissue with HCC	Homo sapiens	Tissue: HCC	Five mm frozen section slides were made and stained with H&E for Pathologist evaluation to determine tumor content. After Pathologist evaluation, normal/necrotic tissue was macrodissected. Twenty 20 mm sections were performed in a 15 ml tube with 10 ml of Trizol.	Fresh tissue specimens were collected from the consented patients in the operating room and processed immediately after extraction to minimize RNA degradation. Liver tissue samples were collected in liquid nitrogen or RNA later solution (Ambion, Inc, Austin, TX), and stored at -80掳C until use.	total RNA	Trizol extraction of total RNA was performed according to the manufacturer's instructions.The precipitated product was further purified using RNeasy Mini Kit (Qiagen, CA).	biotin	Biotinylated cRNA were prepared according to the standard Affymetrix protocol from 6 ug total RNA (Expression Analysis Technical Manual, 2001, Affymetrix).	9606	Following fragmentation, 10 ug of cRNA were hybridized for 16 hr at 45C on the Affymetrix GeneChips. GeneChips were washed and stained in the Affymetrix Fluidics Station 400.	GeneChips were scanned using GeneChip庐 Scanner 3000 by Affymetrix.	Gene expression using RMA method	The CEL files from the two Affymetrix series were combined using the matchprobes package in the R programming environment. Thereafter, the RMA method in the R affy package was used to obtain probe set expression summaries.	GPL571	Kellie,J.,Archer	archer.43@osu.edu	(614) 247-6167	Division of Biostatistics	Ohio State University	1841 Neil Ave	Columbus	OH	43210	USA	ftp://ftp.ncbi.nlm.nih.gov/geo/samples/GSM358nnn/GSM358120/suppl/GSM358120.CEL.gz	22277	HCC
GSM358121	cirrhosisHCC, biological rep 3	GSM358121	Public on Jan 08 2009	Jan 07 2009	Jan 07 2009	RNA	1	liver tissue with cirrhosisHCC	Homo sapiens	Tissue: cirrhosisHCC	Five mm frozen section slides were made and stained with H&E for Pathologist evaluation to determine tumor content. After Pathologist evaluation, normal/necrotic tissue was macrodissected. Twenty 20 mm sections were performed in a 15 ml tube with 10 ml of Trizol.	Fresh tissue specimens were collected from the consented patients in the operating room and processed immediately after extraction to minimize RNA degradation. Liver tissue samples were collected in liquid nitrogen or RNA later solution (Ambion, Inc, Austin, TX), and stored at -80掳C until use.	total RNA	Trizol extraction of total RNA was performed according to the manufacturer's instructions.The precipitated product was further purified using RNeasy Mini Kit (Qiagen, CA).	biotin	Biotinylated cRNA were prepared according to the standard Affymetrix protocol from 6 ug total RNA (Expression Analysis Technical Manual, 2001, Affymetrix).	9606	Following fragmentation, 10 ug of cRNA were hybridized for 16 hr at 45C on the Affymetrix GeneChips. GeneChips were washed and stained in the Affymetrix Fluidics Station 400.	GeneChips were scanned using GeneChip庐 Scanner 3000 by Affymetrix.	Gene expression using RMA method	The CEL files from the two Affymetrix series were combined using the matchprobes package in the R programming environment. Thereafter, the RMA method in the R affy package was used to obtain probe set expression summaries.	GPL571	Kellie,J.,Archer	archer.43@osu.edu	(614) 247-6167	Division of Biostatistics	Ohio State University	1841 Neil Ave	Columbus	OH	43210	USA	ftp://ftp.ncbi.nlm.nih.gov/geo/samples/GSM358nnn/GSM358121/suppl/GSM358121.CEL.gz	22277	cirrhosisHCC
GSM358122	HCC, biological rep 15	GSM358122	Public on Jan 08 2009	Jan 07 2009	Jan 07 2009	RNA	1	liver tissue with HCC	Homo sapiens	Tissue: HCC	Five mm frozen section slides were made and stained with H&E for Pathologist evaluation to determine tumor content. After Pathologist evaluation, normal/necrotic tissue was macrodissected. Twenty 20 mm sections were performed in a 15 ml tube with 10 ml of Trizol.	Fresh tissue specimens were collected from the consented patients in the operating room and processed immediately after extraction to minimize RNA degradation. Liver tissue samples were collected in liquid nitrogen or RNA later solution (Ambion, Inc, Austin, TX), and stored at -80掳C until use.	total RNA	Trizol extraction of total RNA was performed according to the manufacturer's instructions.The precipitated product was further purified using RNeasy Mini Kit (Qiagen, CA).	biotin	Biotinylated cRNA were prepared according to the standard Affymetrix protocol from 6 ug total RNA (Expression Analysis Technical Manual, 2001, Affymetrix).	9606	Following fragmentation, 10 ug of cRNA were hybridized for 16 hr at 45C on the Affymetrix GeneChips. GeneChips were washed and stained in the Affymetrix Fluidics Station 400.	GeneChips were scanned using GeneChip庐 Scanner 3000 by Affymetrix.	Gene expression using RMA method	The CEL files from the two Affymetrix series were combined using the matchprobes package in the R programming environment. Thereafter, the RMA method in the R affy package was used to obtain probe set expression summaries.	GPL571	Kellie,J.,Archer	archer.43@osu.edu	(614) 247-6167	Division of Biostatistics	Ohio State University	1841 Neil Ave	Columbus	OH	43210	USA	ftp://ftp.ncbi.nlm.nih.gov/geo/samples/GSM358nnn/GSM358122/suppl/GSM358122.CEL.gz	22277	HCC
GSM358123	cirrhosis, biological rep 1	GSM358123	Public on Jan 08 2009	Jan 07 2009	Jan 07 2009	RNA	1	liver tissue with cirrhosis	Homo sapiens	Tissue: cirrhosis	Five mm frozen section slides were made and stained with H&E for Pathologist evaluation to determine tumor content. After Pathologist evaluation, normal/necrotic tissue was macrodissected. Twenty 20 mm sections were performed in a 15 ml tube with 10 ml of Trizol.	Fresh tissue specimens were collected from the consented patients in the operating room and processed immediately after extraction to minimize RNA degradation. Liver tissue samples were collected in liquid nitrogen or RNA later solution (Ambion, Inc, Austin, TX), and stored at -80掳C until use.	total RNA	Trizol extraction of total RNA was performed according to the manufacturer's instructions.The precipitated product was further purified using RNeasy Mini Kit (Qiagen, CA).	biotin	Biotinylated cRNA were prepared according to the standard Affymetrix protocol from 6 ug total RNA (Expression Analysis Technical Manual, 2001, Affymetrix).	9606	Following fragmentation, 10 ug of cRNA were hybridized for 16 hr at 45C on the Affymetrix GeneChips. GeneChips were washed and stained in the Affymetrix Fluidics Station 400.	GeneChips were scanned using GeneChip庐 Scanner 3000 by Affymetrix.	Gene expression using RMA method	The CEL files from the two Affymetrix series were combined using the matchprobes package in the R programming environment. Thereafter, the RMA method in the R affy package was used to obtain probe set expression summaries.	GPL571	Kellie,J.,Archer	archer.43@osu.edu	(614) 247-6167	Division of Biostatistics	Ohio State University	1841 Neil Ave	Columbus	OH	43210	USA	ftp://ftp.ncbi.nlm.nih.gov/geo/samples/GSM358nnn/GSM358123/suppl/GSM358123.CEL.gz	22277	cirrhosis
GSM358124	HCC, biological rep 16	GSM358124	Public on Jan 08 2009	Jan 07 2009	Jan 07 2009	RNA	1	liver tissue with HCC	Homo sapiens	Tissue: HCC	Five mm frozen section slides were made and stained with H&E for Pathologist evaluation to determine tumor content. After Pathologist evaluation, normal/necrotic tissue was macrodissected. Twenty 20 mm sections were performed in a 15 ml tube with 10 ml of Trizol.	Fresh tissue specimens were collected from the consented patients in the operating room and processed immediately after extraction to minimize RNA degradation. Liver tissue samples were collected in liquid nitrogen or RNA later solution (Ambion, Inc, Austin, TX), and stored at -80掳C until use.	total RNA	Trizol extraction of total RNA was performed according to the manufacturer's instructions.The precipitated product was further purified using RNeasy Mini Kit (Qiagen, CA).	biotin	Biotinylated cRNA were prepared according to the standard Affymetrix protocol from 6 ug total RNA (Expression Analysis Technical Manual, 2001, Affymetrix).	9606	Following fragmentation, 10 ug of cRNA were hybridized for 16 hr at 45C on the Affymetrix GeneChips. GeneChips were washed and stained in the Affymetrix Fluidics Station 400.	GeneChips were scanned using GeneChip庐 Scanner 3000 by Affymetrix.	Gene expression using RMA method	The CEL files from the two Affymetrix series were combined using the matchprobes package in the R programming environment. Thereafter, the RMA method in the R affy package was used to obtain probe set expression summaries.	GPL571	Kellie,J.,Archer	archer.43@osu.edu	(614) 247-6167	Division of Biostatistics	Ohio State University	1841 Neil Ave	Columbus	OH	43210	USA	ftp://ftp.ncbi.nlm.nih.gov/geo/samples/GSM358nnn/GSM358124/suppl/GSM358124.CEL.gz	22277	HCC
GSM358125	HCC, biological rep 17	GSM358125	Public on Jan 08 2009	Jan 07 2009	Jan 07 2009	RNA	1	liver tissue with HCC	Homo sapiens	Tissue: HCC	Five mm frozen section slides were made and stained with H&E for Pathologist evaluation to determine tumor content. After Pathologist evaluation, normal/necrotic tissue was macrodissected. Twenty 20 mm sections were performed in a 15 ml tube with 10 ml of Trizol.	Fresh tissue specimens were collected from the consented patients in the operating room and processed immediately after extraction to minimize RNA degradation. Liver tissue samples were collected in liquid nitrogen or RNA later solution (Ambion, Inc, Austin, TX), and stored at -80掳C until use.	total RNA	Trizol extraction of total RNA was performed according to the manufacturer's instructions.The precipitated product was further purified using RNeasy Mini Kit (Qiagen, CA).	biotin	Biotinylated cRNA were prepared according to the standard Affymetrix protocol from 6 ug total RNA (Expression Analysis Technical Manual, 2001, Affymetrix).	9606	Following fragmentation, 10 ug of cRNA were hybridized for 16 hr at 45C on the Affymetrix GeneChips. GeneChips were washed and stained in the Affymetrix Fluidics Station 400.	GeneChips were scanned using GeneChip庐 Scanner 3000 by Affymetrix.	Gene expression using RMA method	The CEL files from the two Affymetrix series were combined using the matchprobes package in the R programming environment. Thereafter, the RMA method in the R affy package was used to obtain probe set expression summaries.	GPL571	Kellie,J.,Archer	archer.43@osu.edu	(614) 247-6167	Division of Biostatistics	Ohio State University	1841 Neil Ave	Columbus	OH	43210	USA	ftp://ftp.ncbi.nlm.nih.gov/geo/samples/GSM358nnn/GSM358125/suppl/GSM358125.CEL.gz	22277	HCC
GSM358126	cirrhosisHCC, match HCC rep 16	GSM358126	Public on Jan 08 2009	Jan 07 2009	Jan 07 2009	RNA	1	liver tissue with cirrhosisHCC	Homo sapiens	Tissue: cirrhosisHCC	Five mm frozen section slides were made and stained with H&E for Pathologist evaluation to determine tumor content. After Pathologist evaluation, normal/necrotic tissue was macrodissected. Twenty 20 mm sections were performed in a 15 ml tube with 10 ml of Trizol.	Fresh tissue specimens were collected from the consented patients in the operating room and processed immediately after extraction to minimize RNA degradation. Liver tissue samples were collected in liquid nitrogen or RNA later solution (Ambion, Inc, Austin, TX), and stored at -80掳C until use.	total RNA	Trizol extraction of total RNA was performed according to the manufacturer's instructions.The precipitated product was further purified using RNeasy Mini Kit (Qiagen, CA).	biotin	Biotinylated cRNA were prepared according to the standard Affymetrix protocol from 6 ug total RNA (Expression Analysis Technical Manual, 2001, Affymetrix).	9606	Following fragmentation, 10 ug of cRNA were hybridized for 16 hr at 45C on the Affymetrix GeneChips. GeneChips were washed and stained in the Affymetrix Fluidics Station 400.	GeneChips were scanned using GeneChip庐 Scanner 3000 by Affymetrix.	Gene expression using RMA method	The CEL files from the two Affymetrix series were combined using the matchprobes package in the R programming environment. Thereafter, the RMA method in the R affy package was used to obtain probe set expression summaries.	GPL571	Kellie,J.,Archer	archer.43@osu.edu	(614) 247-6167	Division of Biostatistics	Ohio State University	1841 Neil Ave	Columbus	OH	43210	USA	ftp://ftp.ncbi.nlm.nih.gov/geo/samples/GSM358nnn/GSM358126/suppl/GSM358126.CEL.gz	22277	cirrhosisHCC
GSM358127	HCC, biological rep 18	GSM358127	Public on Jan 08 2009	Jan 07 2009	Jan 07 2009	RNA	1	liver tissue with HCC	Homo sapiens	Tissue: HCC	Five mm frozen section slides were made and stained with H&E for Pathologist evaluation to determine tumor content. After Pathologist evaluation, normal/necrotic tissue was macrodissected. Twenty 20 mm sections were performed in a 15 ml tube with 10 ml of Trizol.	Fresh tissue specimens were collected from the consented patients in the operating room and processed immediately after extraction to minimize RNA degradation. Liver tissue samples were collected in liquid nitrogen or RNA later solution (Ambion, Inc, Austin, TX), and stored at -80掳C until use.	total RNA	Trizol extraction of total RNA was performed according to the manufacturer's instructions.The precipitated product was further purified using RNeasy Mini Kit (Qiagen, CA).	biotin	Biotinylated cRNA were prepared according to the standard Affymetrix protocol from 6 ug total RNA (Expression Analysis Technical Manual, 2001, Affymetrix).	9606	Following fragmentation, 10 ug of cRNA were hybridized for 16 hr at 45C on the Affymetrix GeneChips. GeneChips were washed and stained in the Affymetrix Fluidics Station 400.	GeneChips were scanned using GeneChip庐 Scanner 3000 by Affymetrix.	Gene expression using RMA method	The CEL files from the two Affymetrix series were combined using the matchprobes package in the R programming environment. Thereafter, the RMA method in the R affy package was used to obtain probe set expression summaries.	GPL571	Kellie,J.,Archer	archer.43@osu.edu	(614) 247-6167	Division of Biostatistics	Ohio State University	1841 Neil Ave	Columbus	OH	43210	USA	ftp://ftp.ncbi.nlm.nih.gov/geo/samples/GSM358nnn/GSM358127/suppl/GSM358127.CEL.gz	22277	HCC
GSM358128	cirrhosis, biological rep 2	GSM358128	Public on Jan 08 2009	Jan 07 2009	Jan 07 2009	RNA	1	liver tissue with cirrhosis	Homo sapiens	Tissue: cirrhosis	Five mm frozen section slides were made and stained with H&E for Pathologist evaluation to determine tumor content. After Pathologist evaluation, normal/necrotic tissue was macrodissected. Twenty 20 mm sections were performed in a 15 ml tube with 10 ml of Trizol.	Fresh tissue specimens were collected from the consented patients in the operating room and processed immediately after extraction to minimize RNA degradation. Liver tissue samples were collected in liquid nitrogen or RNA later solution (Ambion, Inc, Austin, TX), and stored at -80掳C until use.	total RNA	Trizol extraction of total RNA was performed according to the manufacturer's instructions.The precipitated product was further purified using RNeasy Mini Kit (Qiagen, CA).	biotin	Biotinylated cRNA were prepared according to the standard Affymetrix protocol from 6 ug total RNA (Expression Analysis Technical Manual, 2001, Affymetrix).	9606	Following fragmentation, 10 ug of cRNA were hybridized for 16 hr at 45C on the Affymetrix GeneChips. GeneChips were washed and stained in the Affymetrix Fluidics Station 400.	GeneChips were scanned using GeneChip庐 Scanner 3000 by Affymetrix.	Gene expression using RMA method	The CEL files from the two Affymetrix series were combined using the matchprobes package in the R programming environment. Thereafter, the RMA method in the R affy package was used to obtain probe set expression summaries.	GPL571	Kellie,J.,Archer	archer.43@osu.edu	(614) 247-6167	Division of Biostatistics	Ohio State University	1841 Neil Ave	Columbus	OH	43210	USA	ftp://ftp.ncbi.nlm.nih.gov/geo/samples/GSM358nnn/GSM358128/suppl/GSM358128.CEL.gz	22277	cirrhosis
GSM358129	HCC, biological rep 19	GSM358129	Public on Jan 08 2009	Jan 07 2009	Jan 07 2009	RNA	1	liver tissue with HCC	Homo sapiens	Tissue: HCC	Five mm frozen section slides were made and stained with H&E for Pathologist evaluation to determine tumor content. After Pathologist evaluation, normal/necrotic tissue was macrodissected. Twenty 20 mm sections were performed in a 15 ml tube with 10 ml of Trizol.	Fresh tissue specimens were collected from the consented patients in the operating room and processed immediately after extraction to minimize RNA degradation. Liver tissue samples were collected in liquid nitrogen or RNA later solution (Ambion, Inc, Austin, TX), and stored at -80掳C until use.	total RNA	Trizol extraction of total RNA was performed according to the manufacturer's instructions.The precipitated product was further purified using RNeasy Mini Kit (Qiagen, CA).	biotin	Biotinylated cRNA were prepared according to the standard Affymetrix protocol from 6 ug total RNA (Expression Analysis Technical Manual, 2001, Affymetrix).	9606	Following fragmentation, 10 ug of cRNA were hybridized for 16 hr at 45C on the Affymetrix GeneChips. GeneChips were washed and stained in the Affymetrix Fluidics Station 400.	GeneChips were scanned using GeneChip庐 Scanner 3000 by Affymetrix.	Gene expression using RMA method	The CEL files from the two Affymetrix series were combined using the matchprobes package in the R programming environment. Thereafter, the RMA method in the R affy package was used to obtain probe set expression summaries.	GPL571	Kellie,J.,Archer	archer.43@osu.edu	(614) 247-6167	Division of Biostatistics	Ohio State University	1841 Neil Ave	Columbus	OH	43210	USA	ftp://ftp.ncbi.nlm.nih.gov/geo/samples/GSM358nnn/GSM358129/suppl/GSM358129.CEL.gz	22277	HCC
GSM358130	HCC, biological rep 20	GSM358130	Public on Jan 08 2009	Jan 07 2009	Jan 07 2009	RNA	1	liver tissue with HCC	Homo sapiens	Tissue: HCC	Five mm frozen section slides were made and stained with H&E for Pathologist evaluation to determine tumor content. After Pathologist evaluation, normal/necrotic tissue was macrodissected. Twenty 20 mm sections were performed in a 15 ml tube with 10 ml of Trizol.	Fresh tissue specimens were collected from the consented patients in the operating room and processed immediately after extraction to minimize RNA degradation. Liver tissue samples were collected in liquid nitrogen or RNA later solution (Ambion, Inc, Austin, TX), and stored at -80掳C until use.	total RNA	Trizol extraction of total RNA was performed according to the manufacturer's instructions.The precipitated product was further purified using RNeasy Mini Kit (Qiagen, CA).	biotin	Biotinylated cRNA were prepared according to the standard Affymetrix protocol from 6 ug total RNA (Expression Analysis Technical Manual, 2001, Affymetrix).	9606	Following fragmentation, 10 ug of cRNA were hybridized for 16 hr at 45C on the Affymetrix GeneChips. GeneChips were washed and stained in the Affymetrix Fluidics Station 400.	GeneChips were scanned using GeneChip庐 Scanner 3000 by Affymetrix.	Gene expression using RMA method	The CEL files from the two Affymetrix series were combined using the matchprobes package in the R programming environment. Thereafter, the RMA method in the R affy package was used to obtain probe set expression summaries.	GPL571	Kellie,J.,Archer	archer.43@osu.edu	(614) 247-6167	Division of Biostatistics	Ohio State University	1841 Neil Ave	Columbus	OH	43210	USA	ftp://ftp.ncbi.nlm.nih.gov/geo/samples/GSM358nnn/GSM358130/suppl/GSM358130.CEL.gz	22277	HCC
GSM358131	HCC, biological rep 21	GSM358131	Public on Jan 08 2009	Jan 07 2009	Jan 07 2009	RNA	1	liver tissue with HCC	Homo sapiens	Tissue: HCC	Five mm frozen section slides were made and stained with H&E for Pathologist evaluation to determine tumor content. After Pathologist evaluation, normal/necrotic tissue was macrodissected. Twenty 20 mm sections were performed in a 15 ml tube with 10 ml of Trizol.	Fresh tissue specimens were collected from the consented patients in the operating room and processed immediately after extraction to minimize RNA degradation. Liver tissue samples were collected in liquid nitrogen or RNA later solution (Ambion, Inc, Austin, TX), and stored at -80掳C until use.	total RNA	Trizol extraction of total RNA was performed according to the manufacturer's instructions.The precipitated product was further purified using RNeasy Mini Kit (Qiagen, CA).	biotin	Biotinylated cRNA were prepared according to the standard Affymetrix protocol from 6 ug total RNA (Expression Analysis Technical Manual, 2001, Affymetrix).	9606	Following fragmentation, 10 ug of cRNA were hybridized for 16 hr at 45C on the Affymetrix GeneChips. GeneChips were washed and stained in the Affymetrix Fluidics Station 400.	GeneChips were scanned using GeneChip庐 Scanner 3000 by Affymetrix.	Gene expression using RMA method	The CEL files from the two Affymetrix series were combined using the matchprobes package in the R programming environment. Thereafter, the RMA method in the R affy package was used to obtain probe set expression summaries.	GPL571	Kellie,J.,Archer	archer.43@osu.edu	(614) 247-6167	Division of Biostatistics	Ohio State University	1841 Neil Ave	Columbus	OH	43210	USA	ftp://ftp.ncbi.nlm.nih.gov/geo/samples/GSM358nnn/GSM358131/suppl/GSM358131.CEL.gz	22277	HCC
GSM358132	HCC, biological rep 22	GSM358132	Public on Jan 08 2009	Jan 07 2009	Jan 07 2009	RNA	1	liver tissue with HCC	Homo sapiens	Tissue: HCC	Five mm frozen section slides were made and stained with H&E for Pathologist evaluation to determine tumor content. After Pathologist evaluation, normal/necrotic tissue was macrodissected. Twenty 20 mm sections were performed in a 15 ml tube with 10 ml of Trizol.	Fresh tissue specimens were collected from the consented patients in the operating room and processed immediately after extraction to minimize RNA degradation. Liver tissue samples were collected in liquid nitrogen or RNA later solution (Ambion, Inc, Austin, TX), and stored at -80掳C until use.	total RNA	Trizol extraction of total RNA was performed according to the manufacturer's instructions.The precipitated product was further purified using RNeasy Mini Kit (Qiagen, CA).	biotin	Biotinylated cRNA were prepared according to the standard Affymetrix protocol from 6 ug total RNA (Expression Analysis Technical Manual, 2001, Affymetrix).	9606	Following fragmentation, 10 ug of cRNA were hybridized for 16 hr at 45C on the Affymetrix GeneChips. GeneChips were washed and stained in the Affymetrix Fluidics Station 400.	GeneChips were scanned using GeneChip庐 Scanner 3000 by Affymetrix.	Gene expression using RMA method	The CEL files from the two Affymetrix series were combined using the matchprobes package in the R programming environment. Thereafter, the RMA method in the R affy package was used to obtain probe set expression summaries.	GPL571	Kellie,J.,Archer	archer.43@osu.edu	(614) 247-6167	Division of Biostatistics	Ohio State University	1841 Neil Ave	Columbus	OH	43210	USA	ftp://ftp.ncbi.nlm.nih.gov/geo/samples/GSM358nnn/GSM358132/suppl/GSM358132.CEL.gz	22277	HCC
GSM358133	HCC, biological rep 23	GSM358133	Public on Jan 08 2009	Jan 07 2009	Jan 07 2009	RNA	1	liver tissue with HCC	Homo sapiens	Tissue: HCC	Five mm frozen section slides were made and stained with H&E for Pathologist evaluation to determine tumor content. After Pathologist evaluation, normal/necrotic tissue was macrodissected. Twenty 20 mm sections were performed in a 15 ml tube with 10 ml of Trizol.	Fresh tissue specimens were collected from the consented patients in the operating room and processed immediately after extraction to minimize RNA degradation. Liver tissue samples were collected in liquid nitrogen or RNA later solution (Ambion, Inc, Austin, TX), and stored at -80掳C until use.	total RNA	Trizol extraction of total RNA was performed according to the manufacturer's instructions.The precipitated product was further purified using RNeasy Mini Kit (Qiagen, CA).	biotin	Biotinylated cRNA were prepared according to the standard Affymetrix protocol from 6 ug total RNA (Expression Analysis Technical Manual, 2001, Affymetrix).	9606	Following fragmentation, 10 ug of cRNA were hybridized for 16 hr at 45C on the Affymetrix GeneChips. GeneChips were washed and stained in the Affymetrix Fluidics Station 400.	GeneChips were scanned using GeneChip庐 Scanner 3000 by Affymetrix.	Gene expression using RMA method	The CEL files from the two Affymetrix series were combined using the matchprobes package in the R programming environment. Thereafter, the RMA method in the R affy package was used to obtain probe set expression summaries.	GPL571	Kellie,J.,Archer	archer.43@osu.edu	(614) 247-6167	Division of Biostatistics	Ohio State University	1841 Neil Ave	Columbus	OH	43210	USA	ftp://ftp.ncbi.nlm.nih.gov/geo/samples/GSM358nnn/GSM358133/suppl/GSM358133.CEL.gz	22277	HCC
GSM358134	HCC, biological rep 24	GSM358134	Public on Jan 08 2009	Jan 07 2009	Jan 07 2009	RNA	1	liver tissue with HCC	Homo sapiens	Tissue: HCC	Five mm frozen section slides were made and stained with H&E for Pathologist evaluation to determine tumor content. After Pathologist evaluation, normal/necrotic tissue was macrodissected. Twenty 20 mm sections were performed in a 15 ml tube with 10 ml of Trizol.	Fresh tissue specimens were collected from the consented patients in the operating room and processed immediately after extraction to minimize RNA degradation. Liver tissue samples were collected in liquid nitrogen or RNA later solution (Ambion, Inc, Austin, TX), and stored at -80掳C until use.	total RNA	Trizol extraction of total RNA was performed according to the manufacturer's instructions.The precipitated product was further purified using RNeasy Mini Kit (Qiagen, CA).	biotin	Biotinylated cRNA were prepared according to the standard Affymetrix protocol from 6 ug total RNA (Expression Analysis Technical Manual, 2001, Affymetrix).	9606	Following fragmentation, 10 ug of cRNA were hybridized for 16 hr at 45C on the Affymetrix GeneChips. GeneChips were washed and stained in the Affymetrix Fluidics Station 400.	GeneChips were scanned using GeneChip庐 Scanner 3000 by Affymetrix.	Gene expression using RMA method	The CEL files from the two Affymetrix series were combined using the matchprobes package in the R programming environment. Thereafter, the RMA method in the R affy package was used to obtain probe set expression summaries.	GPL571	Kellie,J.,Archer	archer.43@osu.edu	(614) 247-6167	Division of Biostatistics	Ohio State University	1841 Neil Ave	Columbus	OH	43210	USA	ftp://ftp.ncbi.nlm.nih.gov/geo/samples/GSM358nnn/GSM358134/suppl/GSM358134.CEL.gz	22277	HCC
GSM358135	HCC, biological rep 25	GSM358135	Public on Jan 08 2009	Jan 07 2009	Jan 07 2009	RNA	1	liver tissue with HCC	Homo sapiens	Tissue: HCC	Five mm frozen section slides were made and stained with H&E for Pathologist evaluation to determine tumor content. After Pathologist evaluation, normal/necrotic tissue was macrodissected. Twenty 20 mm sections were performed in a 15 ml tube with 10 ml of Trizol.	Fresh tissue specimens were collected from the consented patients in the operating room and processed immediately after extraction to minimize RNA degradation. Liver tissue samples were collected in liquid nitrogen or RNA later solution (Ambion, Inc, Austin, TX), and stored at -80掳C until use.	total RNA	Trizol extraction of total RNA was performed according to the manufacturer's instructions.The precipitated product was further purified using RNeasy Mini Kit (Qiagen, CA).	biotin	Biotinylated cRNA were prepared according to the standard Affymetrix protocol from 6 ug total RNA (Expression Analysis Technical Manual, 2001, Affymetrix).	9606	Following fragmentation, 10 ug of cRNA were hybridized for 16 hr at 45C on the Affymetrix GeneChips. GeneChips were washed and stained in the Affymetrix Fluidics Station 400.	GeneChips were scanned using GeneChip庐 Scanner 3000 by Affymetrix.	Gene expression using RMA method	The CEL files from the two Affymetrix series were combined using the matchprobes package in the R programming environment. Thereafter, the RMA method in the R affy package was used to obtain probe set expression summaries.	GPL571	Kellie,J.,Archer	archer.43@osu.edu	(614) 247-6167	Division of Biostatistics	Ohio State University	1841 Neil Ave	Columbus	OH	43210	USA	ftp://ftp.ncbi.nlm.nih.gov/geo/samples/GSM358nnn/GSM358135/suppl/GSM358135.CEL.gz	22277	HCC
GSM358136	cirrhosis, biological rep 3	GSM358136	Public on Jan 08 2009	Jan 07 2009	Jan 07 2009	RNA	1	liver tissue with cirrhosis	Homo sapiens	Tissue: cirrhosis	Five mm frozen section slides were made and stained with H&E for Pathologist evaluation to determine tumor content. After Pathologist evaluation, normal/necrotic tissue was macrodissected. Twenty 20 mm sections were performed in a 15 ml tube with 10 ml of Trizol.	Fresh tissue specimens were collected from the consented patients in the operating room and processed immediately after extraction to minimize RNA degradation. Liver tissue samples were collected in liquid nitrogen or RNA later solution (Ambion, Inc, Austin, TX), and stored at -80掳C until use.	total RNA	Trizol extraction of total RNA was performed according to the manufacturer's instructions.The precipitated product was further purified using RNeasy Mini Kit (Qiagen, CA).	biotin	Biotinylated cRNA were prepared according to the standard Affymetrix protocol from 6 ug total RNA (Expression Analysis Technical Manual, 2001, Affymetrix).	9606	Following fragmentation, 10 ug of cRNA were hybridized for 16 hr at 45C on the Affymetrix GeneChips. GeneChips were washed and stained in the Affymetrix Fluidics Station 400.	GeneChips were scanned using GeneChip庐 Scanner 3000 by Affymetrix.	Gene expression using RMA method	The CEL files from the two Affymetrix series were combined using the matchprobes package in the R programming environment. Thereafter, the RMA method in the R affy package was used to obtain probe set expression summaries.	GPL571	Kellie,J.,Archer	archer.43@osu.edu	(614) 247-6167	Division of Biostatistics	Ohio State University	1841 Neil Ave	Columbus	OH	43210	USA	ftp://ftp.ncbi.nlm.nih.gov/geo/samples/GSM358nnn/GSM358136/suppl/GSM358136.CEL.gz	22277	cirrhosis
GSM358137	HCC, biological rep 26	GSM358137	Public on Jan 08 2009	Jan 07 2009	Jan 07 2009	RNA	1	liver tissue with HCC	Homo sapiens	Tissue: HCC	Five mm frozen section slides were made and stained with H&E for Pathologist evaluation to determine tumor content. After Pathologist evaluation, normal/necrotic tissue was macrodissected. Twenty 20 mm sections were performed in a 15 ml tube with 10 ml of Trizol.	Fresh tissue specimens were collected from the consented patients in the operating room and processed immediately after extraction to minimize RNA degradation. Liver tissue samples were collected in liquid nitrogen or RNA later solution (Ambion, Inc, Austin, TX), and stored at -80掳C until use.	total RNA	Trizol extraction of total RNA was performed according to the manufacturer's instructions.The precipitated product was further purified using RNeasy Mini Kit (Qiagen, CA).	biotin	Biotinylated cRNA were prepared according to the standard Affymetrix protocol from 6 ug total RNA (Expression Analysis Technical Manual, 2001, Affymetrix).	9606	Following fragmentation, 10 ug of cRNA were hybridized for 16 hr at 45C on the Affymetrix GeneChips. GeneChips were washed and stained in the Affymetrix Fluidics Station 400.	GeneChips were scanned using GeneChip庐 Scanner 3000 by Affymetrix.	Gene expression using RMA method	The CEL files from the two Affymetrix series were combined using the matchprobes package in the R programming environment. Thereafter, the RMA method in the R affy package was used to obtain probe set expression summaries.	GPL571	Kellie,J.,Archer	archer.43@osu.edu	(614) 247-6167	Division of Biostatistics	Ohio State University	1841 Neil Ave	Columbus	OH	43210	USA	ftp://ftp.ncbi.nlm.nih.gov/geo/samples/GSM358nnn/GSM358137/suppl/GSM358137.CEL.gz	22277	HCC
GSM358138	cirrhosis, biological rep 4	GSM358138	Public on Jan 08 2009	Jan 07 2009	Jan 07 2009	RNA	1	liver tissue with cirrhosis	Homo sapiens	Tissue: cirrhosis	Five mm frozen section slides were made and stained with H&E for Pathologist evaluation to determine tumor content. After Pathologist evaluation, normal/necrotic tissue was macrodissected. Twenty 20 mm sections were performed in a 15 ml tube with 10 ml of Trizol.	Fresh tissue specimens were collected from the consented patients in the operating room and processed immediately after extraction to minimize RNA degradation. Liver tissue samples were collected in liquid nitrogen or RNA later solution (Ambion, Inc, Austin, TX), and stored at -80掳C until use.	total RNA	Trizol extraction of total RNA was performed according to the manufacturer's instructions.The precipitated product was further purified using RNeasy Mini Kit (Qiagen, CA).	biotin	Biotinylated cRNA were prepared according to the standard Affymetrix protocol from 6 ug total RNA (Expression Analysis Technical Manual, 2001, Affymetrix).	9606	Following fragmentation, 10 ug of cRNA were hybridized for 16 hr at 45C on the Affymetrix GeneChips. GeneChips were washed and stained in the Affymetrix Fluidics Station 400.	GeneChips were scanned using GeneChip庐 Scanner 3000 by Affymetrix.	Gene expression using RMA method	The CEL files from the two Affymetrix series were combined using the matchprobes package in the R programming environment. Thereafter, the RMA method in the R affy package was used to obtain probe set expression summaries.	GPL571	Kellie,J.,Archer	archer.43@osu.edu	(614) 247-6167	Division of Biostatistics	Ohio State University	1841 Neil Ave	Columbus	OH	43210	USA	ftp://ftp.ncbi.nlm.nih.gov/geo/samples/GSM358nnn/GSM358138/suppl/GSM358138.CEL.gz	22277	cirrhosis
GSM358139	HCC, biological rep 27	GSM358139	Public on Jan 08 2009	Jan 07 2009	Jan 07 2009	RNA	1	liver tissue with HCC	Homo sapiens	Tissue: HCC	Five mm frozen section slides were made and stained with H&E for Pathologist evaluation to determine tumor content. After Pathologist evaluation, normal/necrotic tissue was macrodissected. Twenty 20 mm sections were performed in a 15 ml tube with 10 ml of Trizol.	Fresh tissue specimens were collected from the consented patients in the operating room and processed immediately after extraction to minimize RNA degradation. Liver tissue samples were collected in liquid nitrogen or RNA later solution (Ambion, Inc, Austin, TX), and stored at -80掳C until use.	total RNA	Trizol extraction of total RNA was performed according to the manufacturer's instructions.The precipitated product was further purified using RNeasy Mini Kit (Qiagen, CA).	biotin	Biotinylated cRNA were prepared according to the standard Affymetrix protocol from 6 ug total RNA (Expression Analysis Technical Manual, 2001, Affymetrix).	9606	Following fragmentation, 10 ug of cRNA were hybridized for 16 hr at 45C on the Affymetrix GeneChips. GeneChips were washed and stained in the Affymetrix Fluidics Station 400.	GeneChips were scanned using GeneChip庐 Scanner 3000 by Affymetrix.	Gene expression using RMA method	The CEL files from the two Affymetrix series were combined using the matchprobes package in the R programming environment. Thereafter, the RMA method in the R affy package was used to obtain probe set expression summaries.	GPL571	Kellie,J.,Archer	archer.43@osu.edu	(614) 247-6167	Division of Biostatistics	Ohio State University	1841 Neil Ave	Columbus	OH	43210	USA	ftp://ftp.ncbi.nlm.nih.gov/geo/samples/GSM358nnn/GSM358139/suppl/GSM358139.CEL.gz	22277	HCC
GSM358140	HCC, biological rep 28	GSM358140	Public on Jan 08 2009	Jan 07 2009	Jan 07 2009	RNA	1	liver tissue with HCC	Homo sapiens	Tissue: HCC	Five mm frozen section slides were made and stained with H&E for Pathologist evaluation to determine tumor content. After Pathologist evaluation, normal/necrotic tissue was macrodissected. Twenty 20 mm sections were performed in a 15 ml tube with 10 ml of Trizol.	Fresh tissue specimens were collected from the consented patients in the operating room and processed immediately after extraction to minimize RNA degradation. Liver tissue samples were collected in liquid nitrogen or RNA later solution (Ambion, Inc, Austin, TX), and stored at -80掳C until use.	total RNA	Trizol extraction of total RNA was performed according to the manufacturer's instructions.The precipitated product was further purified using RNeasy Mini Kit (Qiagen, CA).	biotin	Biotinylated cRNA were prepared according to the standard Affymetrix protocol from 6 ug total RNA (Expression Analysis Technical Manual, 2001, Affymetrix).	9606	Following fragmentation, 10 ug of cRNA were hybridized for 16 hr at 45C on the Affymetrix GeneChips. GeneChips were washed and stained in the Affymetrix Fluidics Station 400.	GeneChips were scanned using GeneChip庐 Scanner 3000 by Affymetrix.	Gene expression using RMA method	The CEL files from the two Affymetrix series were combined using the matchprobes package in the R programming environment. Thereafter, the RMA method in the R affy package was used to obtain probe set expression summaries.	GPL571	Kellie,J.,Archer	archer.43@osu.edu	(614) 247-6167	Division of Biostatistics	Ohio State University	1841 Neil Ave	Columbus	OH	43210	USA	ftp://ftp.ncbi.nlm.nih.gov/geo/samples/GSM358nnn/GSM358140/suppl/GSM358140.CEL.gz	22277	HCC
GSM358141	cirrhosis, biological rep 5	GSM358141	Public on Jan 08 2009	Jan 07 2009	Jan 07 2009	RNA	1	liver tissue with cirrhosis	Homo sapiens	Tissue: cirrhosis	Five mm frozen section slides were made and stained with H&E for Pathologist evaluation to determine tumor content. After Pathologist evaluation, normal/necrotic tissue was macrodissected. Twenty 20 mm sections were performed in a 15 ml tube with 10 ml of Trizol.	Fresh tissue specimens were collected from the consented patients in the operating room and processed immediately after extraction to minimize RNA degradation. Liver tissue samples were collected in liquid nitrogen or RNA later solution (Ambion, Inc, Austin, TX), and stored at -80掳C until use.	total RNA	Trizol extraction of total RNA was performed according to the manufacturer's instructions.The precipitated product was further purified using RNeasy Mini Kit (Qiagen, CA).	biotin	Biotinylated cRNA were prepared according to the standard Affymetrix protocol from 6 ug total RNA (Expression Analysis Technical Manual, 2001, Affymetrix).	9606	Following fragmentation, 10 ug of cRNA were hybridized for 16 hr at 45C on the Affymetrix GeneChips. GeneChips were washed and stained in the Affymetrix Fluidics Station 400.	GeneChips were scanned using GeneChip庐 Scanner 3000 by Affymetrix.	Gene expression using RMA method	The CEL files from the two Affymetrix series were combined using the matchprobes package in the R programming environment. Thereafter, the RMA method in the R affy package was used to obtain probe set expression summaries.	GPL571	Kellie,J.,Archer	archer.43@osu.edu	(614) 247-6167	Division of Biostatistics	Ohio State University	1841 Neil Ave	Columbus	OH	43210	USA	ftp://ftp.ncbi.nlm.nih.gov/geo/samples/GSM358nnn/GSM358141/suppl/GSM358141.CEL.gz	22277	cirrhosis
GSM358142	cirrhosis, biological rep 6	GSM358142	Public on Jan 08 2009	Jan 07 2009	Jan 07 2009	RNA	1	liver tissue with cirrhosis	Homo sapiens	Tissue: cirrhosis	Five mm frozen section slides were made and stained with H&E for Pathologist evaluation to determine tumor content. After Pathologist evaluation, normal/necrotic tissue was macrodissected. Twenty 20 mm sections were performed in a 15 ml tube with 10 ml of Trizol.	Fresh tissue specimens were collected from the consented patients in the operating room and processed immediately after extraction to minimize RNA degradation. Liver tissue samples were collected in liquid nitrogen or RNA later solution (Ambion, Inc, Austin, TX), and stored at -80掳C until use.	total RNA	Trizol extraction of total RNA was performed according to the manufacturer's instructions.The precipitated product was further purified using RNeasy Mini Kit (Qiagen, CA).	biotin	Biotinylated cRNA were prepared according to the standard Affymetrix protocol from 6 ug total RNA (Expression Analysis Technical Manual, 2001, Affymetrix).	9606	Following fragmentation, 10 ug of cRNA were hybridized for 16 hr at 45C on the Affymetrix GeneChips. GeneChips were washed and stained in the Affymetrix Fluidics Station 400.	GeneChips were scanned using GeneChip庐 Scanner 3000 by Affymetrix.	Gene expression using RMA method	The CEL files from the two Affymetrix series were combined using the matchprobes package in the R programming environment. Thereafter, the RMA method in the R affy package was used to obtain probe set expression summaries.	GPL571	Kellie,J.,Archer	archer.43@osu.edu	(614) 247-6167	Division of Biostatistics	Ohio State University	1841 Neil Ave	Columbus	OH	43210	USA	ftp://ftp.ncbi.nlm.nih.gov/geo/samples/GSM358nnn/GSM358142/suppl/GSM358142.CEL.gz	22277	cirrhosis
GSM358143	HCC, biological rep 29	GSM358143	Public on Jan 08 2009	Jan 07 2009	Jan 07 2009	RNA	1	liver tissue with HCC	Homo sapiens	Tissue: HCC	Five mm frozen section slides were made and stained with H&E for Pathologist evaluation to determine tumor content. After Pathologist evaluation, normal/necrotic tissue was macrodissected. Twenty 20 mm sections were performed in a 15 ml tube with 10 ml of Trizol.	Fresh tissue specimens were collected from the consented patients in the operating room and processed immediately after extraction to minimize RNA degradation. Liver tissue samples were collected in liquid nitrogen or RNA later solution (Ambion, Inc, Austin, TX), and stored at -80掳C until use.	total RNA	Trizol extraction of total RNA was performed according to the manufacturer's instructions.The precipitated product was further purified using RNeasy Mini Kit (Qiagen, CA).	biotin	Biotinylated cRNA were prepared according to the standard Affymetrix protocol from 6 ug total RNA (Expression Analysis Technical Manual, 2001, Affymetrix).	9606	Following fragmentation, 10 ug of cRNA were hybridized for 16 hr at 45C on the Affymetrix GeneChips. GeneChips were washed and stained in the Affymetrix Fluidics Station 400.	GeneChips were scanned using GeneChip庐 Scanner 3000 by Affymetrix.	Gene expression using RMA method	The CEL files from the two Affymetrix series were combined using the matchprobes package in the R programming environment. Thereafter, the RMA method in the R affy package was used to obtain probe set expression summaries.	GPL571	Kellie,J.,Archer	archer.43@osu.edu	(614) 247-6167	Division of Biostatistics	Ohio State University	1841 Neil Ave	Columbus	OH	43210	USA	ftp://ftp.ncbi.nlm.nih.gov/geo/samples/GSM358nnn/GSM358143/suppl/GSM358143.CEL.gz	22277	HCC
GSM358144	HCC, biological rep 30	GSM358144	Public on Jan 08 2009	Jan 07 2009	Jan 07 2009	RNA	1	liver tissue with HCC	Homo sapiens	Tissue: HCC	Five mm frozen section slides were made and stained with H&E for Pathologist evaluation to determine tumor content. After Pathologist evaluation, normal/necrotic tissue was macrodissected. Twenty 20 mm sections were performed in a 15 ml tube with 10 ml of Trizol.	Fresh tissue specimens were collected from the consented patients in the operating room and processed immediately after extraction to minimize RNA degradation. Liver tissue samples were collected in liquid nitrogen or RNA later solution (Ambion, Inc, Austin, TX), and stored at -80掳C until use.	total RNA	Trizol extraction of total RNA was performed according to the manufacturer's instructions.The precipitated product was further purified using RNeasy Mini Kit (Qiagen, CA).	biotin	Biotinylated cRNA were prepared according to the standard Affymetrix protocol from 6 ug total RNA (Expression Analysis Technical Manual, 2001, Affymetrix).	9606	Following fragmentation, 10 ug of cRNA were hybridized for 16 hr at 45C on the Affymetrix GeneChips. GeneChips were washed and stained in the Affymetrix Fluidics Station 400.	GeneChips were scanned using GeneChip庐 Scanner 3000 by Affymetrix.	Gene expression using RMA method	The CEL files from the two Affymetrix series were combined using the matchprobes package in the R programming environment. Thereafter, the RMA method in the R affy package was used to obtain probe set expression summaries.	GPL571	Kellie,J.,Archer	archer.43@osu.edu	(614) 247-6167	Division of Biostatistics	Ohio State University	1841 Neil Ave	Columbus	OH	43210	USA	ftp://ftp.ncbi.nlm.nih.gov/geo/samples/GSM358nnn/GSM358144/suppl/GSM358144.CEL.gz	22277	HCC
GSM358145	cirrhosis, biological rep 7	GSM358145	Public on Jan 08 2009	Jan 07 2009	Jan 07 2009	RNA	1	liver tissue with cirrhosis	Homo sapiens	Tissue: cirrhosis	Five mm frozen section slides were made and stained with H&E for Pathologist evaluation to determine tumor content. After Pathologist evaluation, normal/necrotic tissue was macrodissected. Twenty 20 mm sections were performed in a 15 ml tube with 10 ml of Trizol.	Fresh tissue specimens were collected from the consented patients in the operating room and processed immediately after extraction to minimize RNA degradation. Liver tissue samples were collected in liquid nitrogen or RNA later solution (Ambion, Inc, Austin, TX), and stored at -80掳C until use.	total RNA	Trizol extraction of total RNA was performed according to the manufacturer's instructions.The precipitated product was further purified using RNeasy Mini Kit (Qiagen, CA).	biotin	Biotinylated cRNA were prepared according to the standard Affymetrix protocol from 6 ug total RNA (Expression Analysis Technical Manual, 2001, Affymetrix).	9606	Following fragmentation, 10 ug of cRNA were hybridized for 16 hr at 45C on the Affymetrix GeneChips. GeneChips were washed and stained in the Affymetrix Fluidics Station 400.	GeneChips were scanned using GeneChip庐 Scanner 3000 by Affymetrix.	Gene expression using RMA method	The CEL files from the two Affymetrix series were combined using the matchprobes package in the R programming environment. Thereafter, the RMA method in the R affy package was used to obtain probe set expression summaries.	GPL571	Kellie,J.,Archer	archer.43@osu.edu	(614) 247-6167	Division of Biostatistics	Ohio State University	1841 Neil Ave	Columbus	OH	43210	USA	ftp://ftp.ncbi.nlm.nih.gov/geo/samples/GSM358nnn/GSM358145/suppl/GSM358145.CEL.gz	22277	cirrhosis
GSM358146	HCC, biological rep 31	GSM358146	Public on Jan 08 2009	Jan 07 2009	Jan 07 2009	RNA	1	liver tissue with HCC	Homo sapiens	Tissue: HCC	Five mm frozen section slides were made and stained with H&E for Pathologist evaluation to determine tumor content. After Pathologist evaluation, normal/necrotic tissue was macrodissected. Twenty 20 mm sections were performed in a 15 ml tube with 10 ml of Trizol.	Fresh tissue specimens were collected from the consented patients in the operating room and processed immediately after extraction to minimize RNA degradation. Liver tissue samples were collected in liquid nitrogen or RNA later solution (Ambion, Inc, Austin, TX), and stored at -80掳C until use.	total RNA	Trizol extraction of total RNA was performed according to the manufacturer's instructions.The precipitated product was further purified using RNeasy Mini Kit (Qiagen, CA).	biotin	Biotinylated cRNA were prepared according to the standard Affymetrix protocol from 6 ug total RNA (Expression Analysis Technical Manual, 2001, Affymetrix).	9606	Following fragmentation, 10 ug of cRNA were hybridized for 16 hr at 45C on the Affymetrix GeneChips. GeneChips were washed and stained in the Affymetrix Fluidics Station 400.	GeneChips were scanned using GeneChip庐 Scanner 3000 by Affymetrix.	Gene expression using RMA method	The CEL files from the two Affymetrix series were combined using the matchprobes package in the R programming environment. Thereafter, the RMA method in the R affy package was used to obtain probe set expression summaries.	GPL571	Kellie,J.,Archer	archer.43@osu.edu	(614) 247-6167	Division of Biostatistics	Ohio State University	1841 Neil Ave	Columbus	OH	43210	USA	ftp://ftp.ncbi.nlm.nih.gov/geo/samples/GSM358nnn/GSM358146/suppl/GSM358146.CEL.gz	22277	HCC
GSM358147	cirrhosis, biological rep 8	GSM358147	Public on Jan 08 2009	Jan 07 2009	Jan 07 2009	RNA	1	liver tissue with cirrhosis	Homo sapiens	Tissue: cirrhosis	Five mm frozen section slides were made and stained with H&E for Pathologist evaluation to determine tumor content. After Pathologist evaluation, normal/necrotic tissue was macrodissected. Twenty 20 mm sections were performed in a 15 ml tube with 10 ml of Trizol.	Fresh tissue specimens were collected from the consented patients in the operating room and processed immediately after extraction to minimize RNA degradation. Liver tissue samples were collected in liquid nitrogen or RNA later solution (Ambion, Inc, Austin, TX), and stored at -80掳C until use.	total RNA	Trizol extraction of total RNA was performed according to the manufacturer's instructions.The precipitated product was further purified using RNeasy Mini Kit (Qiagen, CA).	biotin	Biotinylated cRNA were prepared according to the standard Affymetrix protocol from 6 ug total RNA (Expression Analysis Technical Manual, 2001, Affymetrix).	9606	Following fragmentation, 10 ug of cRNA were hybridized for 16 hr at 45C on the Affymetrix GeneChips. GeneChips were washed and stained in the Affymetrix Fluidics Station 400.	GeneChips were scanned using GeneChip庐 Scanner 3000 by Affymetrix.	Gene expression using RMA method	The CEL files from the two Affymetrix series were combined using the matchprobes package in the R programming environment. Thereafter, the RMA method in the R affy package was used to obtain probe set expression summaries.	GPL571	Kellie,J.,Archer	archer.43@osu.edu	(614) 247-6167	Division of Biostatistics	Ohio State University	1841 Neil Ave	Columbus	OH	43210	USA	ftp://ftp.ncbi.nlm.nih.gov/geo/samples/GSM358nnn/GSM358147/suppl/GSM358147.CEL.gz	22277	cirrhosis
GSM358148	cirrhosis, biological rep 9	GSM358148	Public on Jan 08 2009	Jan 07 2009	Jan 07 2009	RNA	1	liver tissue with cirrhosis	Homo sapiens	Tissue: cirrhosis	Five mm frozen section slides were made and stained with H&E for Pathologist evaluation to determine tumor content. After Pathologist evaluation, normal/necrotic tissue was macrodissected. Twenty 20 mm sections were performed in a 15 ml tube with 10 ml of Trizol.	Fresh tissue specimens were collected from the consented patients in the operating room and processed immediately after extraction to minimize RNA degradation. Liver tissue samples were collected in liquid nitrogen or RNA later solution (Ambion, Inc, Austin, TX), and stored at -80掳C until use.	total RNA	Trizol extraction of total RNA was performed according to the manufacturer's instructions.The precipitated product was further purified using RNeasy Mini Kit (Qiagen, CA).	biotin	Biotinylated cRNA were prepared according to the standard Affymetrix protocol from 6 ug total RNA (Expression Analysis Technical Manual, 2001, Affymetrix).	9606	Following fragmentation, 10 ug of cRNA were hybridized for 16 hr at 45C on the Affymetrix GeneChips. GeneChips were washed and stained in the Affymetrix Fluidics Station 400.	GeneChips were scanned using GeneChip庐 Scanner 3000 by Affymetrix.	Gene expression using RMA method	The CEL files from the two Affymetrix series were combined using the matchprobes package in the R programming environment. Thereafter, the RMA method in the R affy package was used to obtain probe set expression summaries.	GPL571	Kellie,J.,Archer	archer.43@osu.edu	(614) 247-6167	Division of Biostatistics	Ohio State University	1841 Neil Ave	Columbus	OH	43210	USA	ftp://ftp.ncbi.nlm.nih.gov/geo/samples/GSM358nnn/GSM358148/suppl/GSM358148.CEL.gz	22277	cirrhosis
GSM358149	cirrhosis, biological rep 10	GSM358149	Public on Jan 08 2009	Jan 07 2009	Jan 07 2009	RNA	1	liver tissue with cirrhosis	Homo sapiens	Tissue: cirrhosis	Five mm frozen section slides were made and stained with H&E for Pathologist evaluation to determine tumor content. After Pathologist evaluation, normal/necrotic tissue was macrodissected. Twenty 20 mm sections were performed in a 15 ml tube with 10 ml of Trizol.	Fresh tissue specimens were collected from the consented patients in the operating room and processed immediately after extraction to minimize RNA degradation. Liver tissue samples were collected in liquid nitrogen or RNA later solution (Ambion, Inc, Austin, TX), and stored at -80掳C until use.	total RNA	Trizol extraction of total RNA was performed according to the manufacturer's instructions.The precipitated product was further purified using RNeasy Mini Kit (Qiagen, CA).	biotin	Biotinylated cRNA were prepared according to the standard Affymetrix protocol from 6 ug total RNA (Expression Analysis Technical Manual, 2001, Affymetrix).	9606	Following fragmentation, 10 ug of cRNA were hybridized for 16 hr at 45C on the Affymetrix GeneChips. GeneChips were washed and stained in the Affymetrix Fluidics Station 400.	GeneChips were scanned using GeneChip庐 Scanner 3000 by Affymetrix.	Gene expression using RMA method	The CEL files from the two Affymetrix series were combined using the matchprobes package in the R programming environment. Thereafter, the RMA method in the R affy package was used to obtain probe set expression summaries.	GPL571	Kellie,J.,Archer	archer.43@osu.edu	(614) 247-6167	Division of Biostatistics	Ohio State University	1841 Neil Ave	Columbus	OH	43210	USA	ftp://ftp.ncbi.nlm.nih.gov/geo/samples/GSM358nnn/GSM358149/suppl/GSM358149.CEL.gz	22277	cirrhosis
GSM358151	HCC, biological rep 32	GSM358151	Public on Jan 08 2009	Jan 07 2009	Jan 07 2009	RNA	1	liver tissue with HCC	Homo sapiens	Tissue: HCC	Five mm frozen section slides were made and stained with H&E for Pathologist evaluation to determine tumor content. After Pathologist evaluation, normal/necrotic tissue was macrodissected. Twenty 20 mm sections were performed in a 15 ml tube with 10 ml of Trizol.	Fresh tissue specimens were collected from the consented patients in the operating room and processed immediately after extraction to minimize RNA degradation. Liver tissue samples were collected in liquid nitrogen or RNA later solution (Ambion, Inc, Austin, TX), and stored at -80掳C until use.	total RNA	Trizol extraction of total RNA was performed according to the manufacturer's instructions.The precipitated product was further purified using RNeasy Mini Kit (Qiagen, CA).	biotin	Biotinylated cRNA were prepared according to the standard Affymetrix protocol from 6 ug total RNA (Expression Analysis Technical Manual, 2001, Affymetrix).	9606	Following fragmentation, 10 ug of cRNA were hybridized for 16 hr at 45C on the Affymetrix GeneChips. GeneChips were washed and stained in the Affymetrix Fluidics Station 400.	GeneChips were scanned using GeneChip庐 Scanner 3000 by Affymetrix.	Gene expression using RMA method	The CEL files from the two Affymetrix series were combined using the matchprobes package in the R programming environment. Thereafter, the RMA method in the R affy package was used to obtain probe set expression summaries.	GPL571	Kellie,J.,Archer	archer.43@osu.edu	(614) 247-6167	Division of Biostatistics	Ohio State University	1841 Neil Ave	Columbus	OH	43210	USA	ftp://ftp.ncbi.nlm.nih.gov/geo/samples/GSM358nnn/GSM358151/suppl/GSM358151.CEL.gz	22277	HCC
GSM358152	HCC, biological rep 33	GSM358152	Public on Jan 08 2009	Jan 07 2009	Jan 07 2009	RNA	1	liver tissue with HCC	Homo sapiens	Tissue: HCC	Five mm frozen section slides were made and stained with H&E for Pathologist evaluation to determine tumor content. After Pathologist evaluation, normal/necrotic tissue was macrodissected. Twenty 20 mm sections were performed in a 15 ml tube with 10 ml of Trizol.	Fresh tissue specimens were collected from the consented patients in the operating room and processed immediately after extraction to minimize RNA degradation. Liver tissue samples were collected in liquid nitrogen or RNA later solution (Ambion, Inc, Austin, TX), and stored at -80掳C until use.	total RNA	Trizol extraction of total RNA was performed according to the manufacturer's instructions.The precipitated product was further purified using RNeasy Mini Kit (Qiagen, CA).	biotin	Biotinylated cRNA were prepared according to the standard Affymetrix protocol from 6 ug total RNA (Expression Analysis Technical Manual, 2001, Affymetrix).	9606	Following fragmentation, 10 ug of cRNA were hybridized for 16 hr at 45C on the Affymetrix GeneChips. GeneChips were washed and stained in the Affymetrix Fluidics Station 400.	GeneChips were scanned using GeneChip庐 Scanner 3000 by Affymetrix.	Gene expression using RMA method	The CEL files from the two Affymetrix series were combined using the matchprobes package in the R programming environment. Thereafter, the RMA method in the R affy package was used to obtain probe set expression summaries.	GPL571	Kellie,J.,Archer	archer.43@osu.edu	(614) 247-6167	Division of Biostatistics	Ohio State University	1841 Neil Ave	Columbus	OH	43210	USA	ftp://ftp.ncbi.nlm.nih.gov/geo/samples/GSM358nnn/GSM358152/suppl/GSM358152.CEL.gz	22277	HCC
GSM358153	cirrhosis, biological rep 11	GSM358153	Public on Jan 08 2009	Jan 07 2009	Jan 07 2009	RNA	1	liver tissue with cirrhosis	Homo sapiens	Tissue: cirrhosis	Five mm frozen section slides were made and stained with H&E for Pathologist evaluation to determine tumor content. After Pathologist evaluation, normal/necrotic tissue was macrodissected. Twenty 20 mm sections were performed in a 15 ml tube with 10 ml of Trizol.	Fresh tissue specimens were collected from the consented patients in the operating room and processed immediately after extraction to minimize RNA degradation. Liver tissue samples were collected in liquid nitrogen or RNA later solution (Ambion, Inc, Austin, TX), and stored at -80掳C until use.	total RNA	Trizol extraction of total RNA was performed according to the manufacturer's instructions.The precipitated product was further purified using RNeasy Mini Kit (Qiagen, CA).	biotin	Biotinylated cRNA were prepared according to the standard Affymetrix protocol from 6 ug total RNA (Expression Analysis Technical Manual, 2001, Affymetrix).	9606	Following fragmentation, 10 ug of cRNA were hybridized for 16 hr at 45C on the Affymetrix GeneChips. GeneChips were washed and stained in the Affymetrix Fluidics Station 400.	GeneChips were scanned using GeneChip庐 Scanner 3000 by Affymetrix.	Gene expression using RMA method	The CEL files from the two Affymetrix series were combined using the matchprobes package in the R programming environment. Thereafter, the RMA method in the R affy package was used to obtain probe set expression summaries.	GPL571	Kellie,J.,Archer	archer.43@osu.edu	(614) 247-6167	Division of Biostatistics	Ohio State University	1841 Neil Ave	Columbus	OH	43210	USA	ftp://ftp.ncbi.nlm.nih.gov/geo/samples/GSM358nnn/GSM358153/suppl/GSM358153.CEL.gz	22277	cirrhosis
GSM358154	cirrhosis, biological rep 12	GSM358154	Public on Jan 08 2009	Jan 07 2009	Jan 07 2009	RNA	1	liver tissue with cirrhosis	Homo sapiens	Tissue: cirrhosis	Five mm frozen section slides were made and stained with H&E for Pathologist evaluation to determine tumor content. After Pathologist evaluation, normal/necrotic tissue was macrodissected. Twenty 20 mm sections were performed in a 15 ml tube with 10 ml of Trizol.	Fresh tissue specimens were collected from the consented patients in the operating room and processed immediately after extraction to minimize RNA degradation. Liver tissue samples were collected in liquid nitrogen or RNA later solution (Ambion, Inc, Austin, TX), and stored at -80掳C until use.	total RNA	Trizol extraction of total RNA was performed according to the manufacturer's instructions.The precipitated product was further purified using RNeasy Mini Kit (Qiagen, CA).	biotin	Biotinylated cRNA were prepared according to the standard Affymetrix protocol from 6 ug total RNA (Expression Analysis Technical Manual, 2001, Affymetrix).	9606	Following fragmentation, 10 ug of cRNA were hybridized for 16 hr at 45C on the Affymetrix GeneChips. GeneChips were washed and stained in the Affymetrix Fluidics Station 400.	GeneChips were scanned using GeneChip庐 Scanner 3000 by Affymetrix.	Gene expression using RMA method	The CEL files from the two Affymetrix series were combined using the matchprobes package in the R programming environment. Thereafter, the RMA method in the R affy package was used to obtain probe set expression summaries.	GPL571	Kellie,J.,Archer	archer.43@osu.edu	(614) 247-6167	Division of Biostatistics	Ohio State University	1841 Neil Ave	Columbus	OH	43210	USA	ftp://ftp.ncbi.nlm.nih.gov/geo/samples/GSM358nnn/GSM358154/suppl/GSM358154.CEL.gz	22277	cirrhosis
GSM358155	HCC, biological rep 34	GSM358155	Public on Jan 08 2009	Jan 07 2009	Jan 07 2009	RNA	1	liver tissue with HCC	Homo sapiens	Tissue: HCC	Five mm frozen section slides were made and stained with H&E for Pathologist evaluation to determine tumor content. After Pathologist evaluation, normal/necrotic tissue was macrodissected. Twenty 20 mm sections were performed in a 15 ml tube with 10 ml of Trizol.	Fresh tissue specimens were collected from the consented patients in the operating room and processed immediately after extraction to minimize RNA degradation. Liver tissue samples were collected in liquid nitrogen or RNA later solution (Ambion, Inc, Austin, TX), and stored at -80掳C until use.	total RNA	Trizol extraction of total RNA was performed according to the manufacturer's instructions.The precipitated product was further purified using RNeasy Mini Kit (Qiagen, CA).	biotin	Biotinylated cRNA were prepared according to the standard Affymetrix protocol from 6 ug total RNA (Expression Analysis Technical Manual, 2001, Affymetrix).	9606	Following fragmentation, 10 ug of cRNA were hybridized for 16 hr at 45C on the Affymetrix GeneChips. GeneChips were washed and stained in the Affymetrix Fluidics Station 400.	GeneChips were scanned using GeneChip庐 Scanner 3000 by Affymetrix.	Gene expression using RMA method	The CEL files from the two Affymetrix series were combined using the matchprobes package in the R programming environment. Thereafter, the RMA method in the R affy package was used to obtain probe set expression summaries.	GPL571	Kellie,J.,Archer	archer.43@osu.edu	(614) 247-6167	Division of Biostatistics	Ohio State University	1841 Neil Ave	Columbus	OH	43210	USA	ftp://ftp.ncbi.nlm.nih.gov/geo/samples/GSM358nnn/GSM358155/suppl/GSM358155.CEL.gz	22277	HCC
GSM358156	HCC, biological rep 35	GSM358156	Public on Jan 08 2009	Jan 07 2009	Jan 07 2009	RNA	1	liver tissue with HCC	Homo sapiens	Tissue: HCC	Five mm frozen section slides were made and stained with H&E for Pathologist evaluation to determine tumor content. After Pathologist evaluation, normal/necrotic tissue was macrodissected. Twenty 20 mm sections were performed in a 15 ml tube with 10 ml of Trizol.	Fresh tissue specimens were collected from the consented patients in the operating room and processed immediately after extraction to minimize RNA degradation. Liver tissue samples were collected in liquid nitrogen or RNA later solution (Ambion, Inc, Austin, TX), and stored at -80掳C until use.	total RNA	Trizol extraction of total RNA was performed according to the manufacturer's instructions.The precipitated product was further purified using RNeasy Mini Kit (Qiagen, CA).	biotin	Biotinylated cRNA were prepared according to the standard Affymetrix protocol from 6 ug total RNA (Expression Analysis Technical Manual, 2001, Affymetrix).	9606	Following fragmentation, 10 ug of cRNA were hybridized for 16 hr at 45C on the Affymetrix GeneChips. GeneChips were washed and stained in the Affymetrix Fluidics Station 400.	GeneChips were scanned using GeneChip庐 Scanner 3000 by Affymetrix.	Gene expression using RMA method	The CEL files from the two Affymetrix series were combined using the matchprobes package in the R programming environment. Thereafter, the RMA method in the R affy package was used to obtain probe set expression summaries.	GPL571	Kellie,J.,Archer	archer.43@osu.edu	(614) 247-6167	Division of Biostatistics	Ohio State University	1841 Neil Ave	Columbus	OH	43210	USA	ftp://ftp.ncbi.nlm.nih.gov/geo/samples/GSM358nnn/GSM358156/suppl/GSM358156.CEL.gz	22277	HCC
GSM358157	cirrhosisHCC, match HCC rep 36	GSM358157	Public on Jan 08 2009	Jan 07 2009	Jan 07 2009	RNA	1	liver tissue with cirrhosisHCC	Homo sapiens	Tissue: cirrhosisHCC	Five mm frozen section slides were made and stained with H&E for Pathologist evaluation to determine tumor content. After Pathologist evaluation, normal/necrotic tissue was macrodissected. Twenty 20 mm sections were performed in a 15 ml tube with 10 ml of Trizol.	Fresh tissue specimens were collected from the consented patients in the operating room and processed immediately after extraction to minimize RNA degradation. Liver tissue samples were collected in liquid nitrogen or RNA later solution (Ambion, Inc, Austin, TX), and stored at -80掳C until use.	total RNA	Trizol extraction of total RNA was performed according to the manufacturer's instructions.The precipitated product was further purified using RNeasy Mini Kit (Qiagen, CA).	biotin	Biotinylated cRNA were prepared according to the standard Affymetrix protocol from 6 ug total RNA (Expression Analysis Technical Manual, 2001, Affymetrix).	9606	Following fragmentation, 10 ug of cRNA were hybridized for 16 hr at 45C on the Affymetrix GeneChips. GeneChips were washed and stained in the Affymetrix Fluidics Station 400.	GeneChips were scanned using GeneChip庐 Scanner 3000 by Affymetrix.	Gene expression using RMA method	The CEL files from the two Affymetrix series were combined using the matchprobes package in the R programming environment. Thereafter, the RMA method in the R affy package was used to obtain probe set expression summaries.	GPL571	Kellie,J.,Archer	archer.43@osu.edu	(614) 247-6167	Division of Biostatistics	Ohio State University	1841 Neil Ave	Columbus	OH	43210	USA	ftp://ftp.ncbi.nlm.nih.gov/geo/samples/GSM358nnn/GSM358157/suppl/GSM358157.CEL.gz	22277	cirrhosisHCC
GSM358158	HCC, biological rep 36	GSM358158	Public on Jan 08 2009	Jan 07 2009	Jan 07 2009	RNA	1	liver tissue with HCC	Homo sapiens	Tissue: HCC	Five mm frozen section slides were made and stained with H&E for Pathologist evaluation to determine tumor content. After Pathologist evaluation, normal/necrotic tissue was macrodissected. Twenty 20 mm sections were performed in a 15 ml tube with 10 ml of Trizol.	Fresh tissue specimens were collected from the consented patients in the operating room and processed immediately after extraction to minimize RNA degradation. Liver tissue samples were collected in liquid nitrogen or RNA later solution (Ambion, Inc, Austin, TX), and stored at -80掳C until use.	total RNA	Trizol extraction of total RNA was performed according to the manufacturer's instructions.The precipitated product was further purified using RNeasy Mini Kit (Qiagen, CA).	biotin	Biotinylated cRNA were prepared according to the standard Affymetrix protocol from 6 ug total RNA (Expression Analysis Technical Manual, 2001, Affymetrix).	9606	Following fragmentation, 10 ug of cRNA were hybridized for 16 hr at 45C on the Affymetrix GeneChips. GeneChips were washed and stained in the Affymetrix Fluidics Station 400.	GeneChips were scanned using GeneChip庐 Scanner 3000 by Affymetrix.	Gene expression using RMA method	The CEL files from the two Affymetrix series were combined using the matchprobes package in the R programming environment. Thereafter, the RMA method in the R affy package was used to obtain probe set expression summaries.	GPL571	Kellie,J.,Archer	archer.43@osu.edu	(614) 247-6167	Division of Biostatistics	Ohio State University	1841 Neil Ave	Columbus	OH	43210	USA	ftp://ftp.ncbi.nlm.nih.gov/geo/samples/GSM358nnn/GSM358158/suppl/GSM358158.CEL.gz	22277	HCC
GSM358159	cirrhosisHCC, match HCC rep 37	GSM358159	Public on Jan 08 2009	Jan 07 2009	Jan 07 2009	RNA	1	liver tissue with cirrhosisHCC	Homo sapiens	Tissue: cirrhosisHCC	Five mm frozen section slides were made and stained with H&E for Pathologist evaluation to determine tumor content. After Pathologist evaluation, normal/necrotic tissue was macrodissected. Twenty 20 mm sections were performed in a 15 ml tube with 10 ml of Trizol.	Fresh tissue specimens were collected from the consented patients in the operating room and processed immediately after extraction to minimize RNA degradation. Liver tissue samples were collected in liquid nitrogen or RNA later solution (Ambion, Inc, Austin, TX), and stored at -80掳C until use.	total RNA	Trizol extraction of total RNA was performed according to the manufacturer's instructions.The precipitated product was further purified using RNeasy Mini Kit (Qiagen, CA).	biotin	Biotinylated cRNA were prepared according to the standard Affymetrix protocol from 6 ug total RNA (Expression Analysis Technical Manual, 2001, Affymetrix).	9606	Following fragmentation, 10 ug of cRNA were hybridized for 16 hr at 45C on the Affymetrix GeneChips. GeneChips were washed and stained in the Affymetrix Fluidics Station 400.	GeneChips were scanned using GeneChip庐 Scanner 3000 by Affymetrix.	Gene expression using RMA method	The CEL files from the two Affymetrix series were combined using the matchprobes package in the R programming environment. Thereafter, the RMA method in the R affy package was used to obtain probe set expression summaries.	GPL571	Kellie,J.,Archer	archer.43@osu.edu	(614) 247-6167	Division of Biostatistics	Ohio State University	1841 Neil Ave	Columbus	OH	43210	USA	ftp://ftp.ncbi.nlm.nih.gov/geo/samples/GSM358nnn/GSM358159/suppl/GSM358159.CEL.gz	22277	cirrhosisHCC
GSM358160	HCC, biological rep 37	GSM358160	Public on Jan 08 2009	Jan 07 2009	Jan 07 2009	RNA	1	liver tissue with HCC	Homo sapiens	Tissue: HCC	Five mm frozen section slides were made and stained with H&E for Pathologist evaluation to determine tumor content. After Pathologist evaluation, normal/necrotic tissue was macrodissected. Twenty 20 mm sections were performed in a 15 ml tube with 10 ml of Trizol.	Fresh tissue specimens were collected from the consented patients in the operating room and processed immediately after extraction to minimize RNA degradation. Liver tissue samples were collected in liquid nitrogen or RNA later solution (Ambion, Inc, Austin, TX), and stored at -80掳C until use.	total RNA	Trizol extraction of total RNA was performed according to the manufacturer's instructions.The precipitated product was further purified using RNeasy Mini Kit (Qiagen, CA).	biotin	Biotinylated cRNA were prepared according to the standard Affymetrix protocol from 6 ug total RNA (Expression Analysis Technical Manual, 2001, Affymetrix).	9606	Following fragmentation, 10 ug of cRNA were hybridized for 16 hr at 45C on the Affymetrix GeneChips. GeneChips were washed and stained in the Affymetrix Fluidics Station 400.	GeneChips were scanned using GeneChip庐 Scanner 3000 by Affymetrix.	Gene expression using RMA method	The CEL files from the two Affymetrix series were combined using the matchprobes package in the R programming environment. Thereafter, the RMA method in the R affy package was used to obtain probe set expression summaries.	GPL571	Kellie,J.,Archer	archer.43@osu.edu	(614) 247-6167	Division of Biostatistics	Ohio State University	1841 Neil Ave	Columbus	OH	43210	USA	ftp://ftp.ncbi.nlm.nih.gov/geo/samples/GSM358nnn/GSM358160/suppl/GSM358160.CEL.gz	22277	HCC
GSM358161	cirrhosis, biological rep 13	GSM358161	Public on Jan 08 2009	Jan 07 2009	Jan 07 2009	RNA	1	liver tissue with cirrhosis	Homo sapiens	Tissue: cirrhosis	Five mm frozen section slides were made and stained with H&E for Pathologist evaluation to determine tumor content. After Pathologist evaluation, normal/necrotic tissue was macrodissected. Twenty 20 mm sections were performed in a 15 ml tube with 10 ml of Trizol.	Fresh tissue specimens were collected from the consented patients in the operating room and processed immediately after extraction to minimize RNA degradation. Liver tissue samples were collected in liquid nitrogen or RNA later solution (Ambion, Inc, Austin, TX), and stored at -80掳C until use.	total RNA	Trizol extraction of total RNA was performed according to the manufacturer's instructions.The precipitated product was further purified using RNeasy Mini Kit (Qiagen, CA).	biotin	Biotinylated cRNA were prepared according to the standard Affymetrix protocol from 6 ug total RNA (Expression Analysis Technical Manual, 2001, Affymetrix).	9606	Following fragmentation, 10 ug of cRNA were hybridized for 16 hr at 45C on the Affymetrix GeneChips. GeneChips were washed and stained in the Affymetrix Fluidics Station 400.	GeneChips were scanned using GeneChip庐 Scanner 3000 by Affymetrix.	Gene expression using RMA method	The CEL files from the two Affymetrix series were combined using the matchprobes package in the R programming environment. Thereafter, the RMA method in the R affy package was used to obtain probe set expression summaries.	GPL571	Kellie,J.,Archer	archer.43@osu.edu	(614) 247-6167	Division of Biostatistics	Ohio State University	1841 Neil Ave	Columbus	OH	43210	USA	ftp://ftp.ncbi.nlm.nih.gov/geo/samples/GSM358nnn/GSM358161/suppl/GSM358161.CEL.gz	22277	cirrhosis
GSM358162	cirrhosis, biological rep 14	GSM358162	Public on Jan 08 2009	Jan 07 2009	Jan 07 2009	RNA	1	liver tissue with cirrhosis	Homo sapiens	Tissue: cirrhosis	Five mm frozen section slides were made and stained with H&E for Pathologist evaluation to determine tumor content. After Pathologist evaluation, normal/necrotic tissue was macrodissected. Twenty 20 mm sections were performed in a 15 ml tube with 10 ml of Trizol.	Fresh tissue specimens were collected from the consented patients in the operating room and processed immediately after extraction to minimize RNA degradation. Liver tissue samples were collected in liquid nitrogen or RNA later solution (Ambion, Inc, Austin, TX), and stored at -80掳C until use.	total RNA	Trizol extraction of total RNA was performed according to the manufacturer's instructions.The precipitated product was further purified using RNeasy Mini Kit (Qiagen, CA).	biotin	Biotinylated cRNA were prepared according to the standard Affymetrix protocol from 6 ug total RNA (Expression Analysis Technical Manual, 2001, Affymetrix).	9606	Following fragmentation, 10 ug of cRNA were hybridized for 16 hr at 45C on the Affymetrix GeneChips. GeneChips were washed and stained in the Affymetrix Fluidics Station 400.	GeneChips were scanned using GeneChip庐 Scanner 3000 by Affymetrix.	Gene expression using RMA method	The CEL files from the two Affymetrix series were combined using the matchprobes package in the R programming environment. Thereafter, the RMA method in the R affy package was used to obtain probe set expression summaries.	GPL571	Kellie,J.,Archer	archer.43@osu.edu	(614) 247-6167	Division of Biostatistics	Ohio State University	1841 Neil Ave	Columbus	OH	43210	USA	ftp://ftp.ncbi.nlm.nih.gov/geo/samples/GSM358nnn/GSM358162/suppl/GSM358162.CEL.gz	22277	cirrhosis
GSM358163	HCC, biological rep 38	GSM358163	Public on Jan 08 2009	Jan 07 2009	Jan 07 2009	RNA	1	liver tissue with HCC	Homo sapiens	Tissue: HCC	Five mm frozen section slides were made and stained with H&E for Pathologist evaluation to determine tumor content. After Pathologist evaluation, normal/necrotic tissue was macrodissected. Twenty 20 mm sections were performed in a 15 ml tube with 10 ml of Trizol.	Fresh tissue specimens were collected from the consented patients in the operating room and processed immediately after extraction to minimize RNA degradation. Liver tissue samples were collected in liquid nitrogen or RNA later solution (Ambion, Inc, Austin, TX), and stored at -80掳C until use.	total RNA	Trizol extraction of total RNA was performed according to the manufacturer's instructions.The precipitated product was further purified using RNeasy Mini Kit (Qiagen, CA).	biotin	Biotinylated cRNA were prepared according to the standard Affymetrix protocol from 6 ug total RNA (Expression Analysis Technical Manual, 2001, Affymetrix).	9606	Following fragmentation, 10 ug of cRNA were hybridized for 16 hr at 45C on the Affymetrix GeneChips. GeneChips were washed and stained in the Affymetrix Fluidics Station 400.	GeneChips were scanned using GeneChip庐 Scanner 3000 by Affymetrix.	Gene expression using RMA method	The CEL files from the two Affymetrix series were combined using the matchprobes package in the R programming environment. Thereafter, the RMA method in the R affy package was used to obtain probe set expression summaries.	GPL571	Kellie,J.,Archer	archer.43@osu.edu	(614) 247-6167	Division of Biostatistics	Ohio State University	1841 Neil Ave	Columbus	OH	43210	USA	ftp://ftp.ncbi.nlm.nih.gov/geo/samples/GSM358nnn/GSM358163/suppl/GSM358163.CEL.gz	22277	HCC
GSM358164	cirrhosisHCC, match HCC rep 38	GSM358164	Public on Jan 08 2009	Jan 07 2009	Jan 07 2009	RNA	1	liver tissue with cirrhosisHCC	Homo sapiens	Tissue: cirrhosisHCC	Five mm frozen section slides were made and stained with H&E for Pathologist evaluation to determine tumor content. After Pathologist evaluation, normal/necrotic tissue was macrodissected. Twenty 20 mm sections were performed in a 15 ml tube with 10 ml of Trizol.	Fresh tissue specimens were collected from the consented patients in the operating room and processed immediately after extraction to minimize RNA degradation. Liver tissue samples were collected in liquid nitrogen or RNA later solution (Ambion, Inc, Austin, TX), and stored at -80掳C until use.	total RNA	Trizol extraction of total RNA was performed according to the manufacturer's instructions.The precipitated product was further purified using RNeasy Mini Kit (Qiagen, CA).	biotin	Biotinylated cRNA were prepared according to the standard Affymetrix protocol from 6 ug total RNA (Expression Analysis Technical Manual, 2001, Affymetrix).	9606	Following fragmentation, 10 ug of cRNA were hybridized for 16 hr at 45C on the Affymetrix GeneChips. GeneChips were washed and stained in the Affymetrix Fluidics Station 400.	GeneChips were scanned using GeneChip庐 Scanner 3000 by Affymetrix.	Gene expression using RMA method	The CEL files from the two Affymetrix series were combined using the matchprobes package in the R programming environment. Thereafter, the RMA method in the R affy package was used to obtain probe set expression summaries.	GPL571	Kellie,J.,Archer	archer.43@osu.edu	(614) 247-6167	Division of Biostatistics	Ohio State University	1841 Neil Ave	Columbus	OH	43210	USA	ftp://ftp.ncbi.nlm.nih.gov/geo/samples/GSM358nnn/GSM358164/suppl/GSM358164.CEL.gz	22277	cirrhosisHCC
GSM358165	cirrhosis, biological rep 15	GSM358165	Public on Jan 08 2009	Jan 07 2009	Jan 07 2009	RNA	1	liver tissue with cirrhosis	Homo sapiens	Tissue: cirrhosis	Five mm frozen section slides were made and stained with H&E for Pathologist evaluation to determine tumor content. After Pathologist evaluation, normal/necrotic tissue was macrodissected. Twenty 20 mm sections were performed in a 15 ml tube with 10 ml of Trizol.	Fresh tissue specimens were collected from the consented patients in the operating room and processed immediately after extraction to minimize RNA degradation. Liver tissue samples were collected in liquid nitrogen or RNA later solution (Ambion, Inc, Austin, TX), and stored at -80掳C until use.	total RNA	Trizol extraction of total RNA was performed according to the manufacturer's instructions.The precipitated product was further purified using RNeasy Mini Kit (Qiagen, CA).	biotin	Biotinylated cRNA were prepared according to the standard Affymetrix protocol from 6 ug total RNA (Expression Analysis Technical Manual, 2001, Affymetrix).	9606	Following fragmentation, 10 ug of cRNA were hybridized for 16 hr at 45C on the Affymetrix GeneChips. GeneChips were washed and stained in the Affymetrix Fluidics Station 400.	GeneChips were scanned using GeneChip庐 Scanner 3000 by Affymetrix.	Gene expression using RMA method	The CEL files from the two Affymetrix series were combined using the matchprobes package in the R programming environment. Thereafter, the RMA method in the R affy package was used to obtain probe set expression summaries.	GPL571	Kellie,J.,Archer	archer.43@osu.edu	(614) 247-6167	Division of Biostatistics	Ohio State University	1841 Neil Ave	Columbus	OH	43210	USA	ftp://ftp.ncbi.nlm.nih.gov/geo/samples/GSM358nnn/GSM358165/suppl/GSM358165.CEL.gz	22277	cirrhosis
GSM358166	cirrhosisHCC, biological rep 1	GSM358166	Public on Jan 08 2009	Jan 07 2009	Jan 07 2009	RNA	1	liver tissue with cirrhosisHCC	Homo sapiens	Tissue: cirrhosisHCC	Five mm frozen section slides were made and stained with H&E for Pathologist evaluation to determine tumor content. After Pathologist evaluation, normal/necrotic tissue was macrodissected. Twenty 20 mm sections were performed in a 15 ml tube with 10 ml of Trizol.	Fresh tissue specimens were collected from the consented patients in the operating room and processed immediately after extraction to minimize RNA degradation. Liver tissue samples were collected in liquid nitrogen or RNA later solution (Ambion, Inc, Austin, TX), and stored at -80掳C until use.	total RNA	Trizol extraction of total RNA was performed according to the manufacturer's instructions.The precipitated product was further purified using RNeasy Mini Kit (Qiagen, CA).	biotin	Biotinylated cRNA were prepared according to the standard Affymetrix protocol from 6 ug total RNA (Expression Analysis Technical Manual, 2001, Affymetrix).	9606	Following fragmentation, 10 ug of cRNA were hybridized for 16 hr at 45C on the Affymetrix GeneChips. GeneChips were washed and stained in the Affymetrix Fluidics Station 400.	GeneChips were scanned using GeneChip庐 Scanner 3000 by Affymetrix.	Gene expression using RMA method	The CEL files from the two Affymetrix series were combined using the matchprobes package in the R programming environment. Thereafter, the RMA method in the R affy package was used to obtain probe set expression summaries.	GPL571	Kellie,J.,Archer	archer.43@osu.edu	(614) 247-6167	Division of Biostatistics	Ohio State University	1841 Neil Ave	Columbus	OH	43210	USA	ftp://ftp.ncbi.nlm.nih.gov/geo/samples/GSM358nnn/GSM358166/suppl/GSM358166.CEL.gz	22277	cirrhosisHCC
GSM358167	cirrhosisHCC, match HCC rep 3	GSM358167	Public on Jan 08 2009	Jan 07 2009	Jan 07 2009	RNA	1	liver tissue with cirrhosisHCC	Homo sapiens	Tissue: cirrhosisHCC	Five mm frozen section slides were made and stained with H&E for Pathologist evaluation to determine tumor content. After Pathologist evaluation, normal/necrotic tissue was macrodissected. Twenty 20 mm sections were performed in a 15 ml tube with 10 ml of Trizol.	Fresh tissue specimens were collected from the consented patients in the operating room and processed immediately after extraction to minimize RNA degradation. Liver tissue samples were collected in liquid nitrogen or RNA later solution (Ambion, Inc, Austin, TX), and stored at -80掳C until use.	total RNA	Trizol extraction of total RNA was performed according to the manufacturer's instructions.The precipitated product was further purified using RNeasy Mini Kit (Qiagen, CA).	biotin	Biotinylated cRNA were prepared according to the standard Affymetrix protocol from 6 ug total RNA (Expression Analysis Technical Manual, 2001, Affymetrix).	9606	Following fragmentation, 10 ug of cRNA were hybridized for 16 hr at 45C on the Affymetrix GeneChips. GeneChips were washed and stained in the Affymetrix Fluidics Station 400.	GeneChips were scanned using GeneChip庐 Scanner 3000 by Affymetrix.	Gene expression using RMA method	The CEL files from the two Affymetrix series were combined using the matchprobes package in the R programming environment. Thereafter, the RMA method in the R affy package was used to obtain probe set expression summaries.	GPL571	Kellie,J.,Archer	archer.43@osu.edu	(614) 247-6167	Division of Biostatistics	Ohio State University	1841 Neil Ave	Columbus	OH	43210	USA	ftp://ftp.ncbi.nlm.nih.gov/geo/samples/GSM358nnn/GSM358167/suppl/GSM358167.CEL.gz	22277	cirrhosisHCC
GSM358168	cirrhosis, biological rep 16	GSM358168	Public on Jan 08 2009	Jan 07 2009	Jan 07 2009	RNA	1	liver tissue with cirrhosis	Homo sapiens	Tissue: cirrhosis	Five mm frozen section slides were made and stained with H&E for Pathologist evaluation to determine tumor content. After Pathologist evaluation, normal/necrotic tissue was macrodissected. Twenty 20 mm sections were performed in a 15 ml tube with 10 ml of Trizol.	Fresh tissue specimens were collected from the consented patients in the operating room and processed immediately after extraction to minimize RNA degradation. Liver tissue samples were collected in liquid nitrogen or RNA later solution (Ambion, Inc, Austin, TX), and stored at -80掳C until use.	total RNA	Trizol extraction of total RNA was performed according to the manufacturer's instructions.The precipitated product was further purified using RNeasy Mini Kit (Qiagen, CA).	biotin	Biotinylated cRNA were prepared according to the standard Affymetrix protocol from 6 ug total RNA (Expression Analysis Technical Manual, 2001, Affymetrix).	9606	Following fragmentation, 10 ug of cRNA were hybridized for 16 hr at 45C on the Affymetrix GeneChips. GeneChips were washed and stained in the Affymetrix Fluidics Station 400.	GeneChips were scanned using GeneChip庐 Scanner 3000 by Affymetrix.	Gene expression using RMA method	The CEL files from the two Affymetrix series were combined using the matchprobes package in the R programming environment. Thereafter, the RMA method in the R affy package was used to obtain probe set expression summaries.	GPL571	Kellie,J.,Archer	archer.43@osu.edu	(614) 247-6167	Division of Biostatistics	Ohio State University	1841 Neil Ave	Columbus	OH	43210	USA	ftp://ftp.ncbi.nlm.nih.gov/geo/samples/GSM358nnn/GSM358168/suppl/GSM358168.CEL.gz	22277	cirrhosis
GSM358169	cirrhosis, biological rep 17	GSM358169	Public on Jan 08 2009	Jan 07 2009	Jan 07 2009	RNA	1	liver tissue with cirrhosis	Homo sapiens	Tissue: cirrhosis	Five mm frozen section slides were made and stained with H&E for Pathologist evaluation to determine tumor content. After Pathologist evaluation, normal/necrotic tissue was macrodissected. Twenty 20 mm sections were performed in a 15 ml tube with 10 ml of Trizol.	Fresh tissue specimens were collected from the consented patients in the operating room and processed immediately after extraction to minimize RNA degradation. Liver tissue samples were collected in liquid nitrogen or RNA later solution (Ambion, Inc, Austin, TX), and stored at -80掳C until use.	total RNA	Trizol extraction of total RNA was performed according to the manufacturer's instructions.The precipitated product was further purified using RNeasy Mini Kit (Qiagen, CA).	biotin	Biotinylated cRNA were prepared according to the standard Affymetrix protocol from 6 ug total RNA (Expression Analysis Technical Manual, 2001, Affymetrix).	9606	Following fragmentation, 10 ug of cRNA were hybridized for 16 hr at 45C on the Affymetrix GeneChips. GeneChips were washed and stained in the Affymetrix Fluidics Station 400.	GeneChips were scanned using GeneChip庐 Scanner 3000 by Affymetrix.	Gene expression using RMA method	The CEL files from the two Affymetrix series were combined using the matchprobes package in the R programming environment. Thereafter, the RMA method in the R affy package was used to obtain probe set expression summaries.	GPL571	Kellie,J.,Archer	archer.43@osu.edu	(614) 247-6167	Division of Biostatistics	Ohio State University	1841 Neil Ave	Columbus	OH	43210	USA	ftp://ftp.ncbi.nlm.nih.gov/geo/samples/GSM358nnn/GSM358169/suppl/GSM358169.CEL.gz	22277	cirrhosis
GSM358170	cirrhosis, biological rep 18	GSM358170	Public on Jan 08 2009	Jan 07 2009	Jan 07 2009	RNA	1	liver tissue with cirrhosis	Homo sapiens	Tissue: cirrhosis	Five mm frozen section slides were made and stained with H&E for Pathologist evaluation to determine tumor content. After Pathologist evaluation, normal/necrotic tissue was macrodissected. Twenty 20 mm sections were performed in a 15 ml tube with 10 ml of Trizol.	Fresh tissue specimens were collected from the consented patients in the operating room and processed immediately after extraction to minimize RNA degradation. Liver tissue samples were collected in liquid nitrogen or RNA later solution (Ambion, Inc, Austin, TX), and stored at -80掳C until use.	total RNA	Trizol extraction of total RNA was performed according to the manufacturer's instructions.The precipitated product was further purified using RNeasy Mini Kit (Qiagen, CA).	biotin	Biotinylated cRNA were prepared according to the standard Affymetrix protocol from 6 ug total RNA (Expression Analysis Technical Manual, 2001, Affymetrix).	9606	Following fragmentation, 10 ug of cRNA were hybridized for 16 hr at 45C on the Affymetrix GeneChips. GeneChips were washed and stained in the Affymetrix Fluidics Station 400.	GeneChips were scanned using GeneChip庐 Scanner 3000 by Affymetrix.	Gene expression using RMA method	The CEL files from the two Affymetrix series were combined using the matchprobes package in the R programming environment. Thereafter, the RMA method in the R affy package was used to obtain probe set expression summaries.	GPL571	Kellie,J.,Archer	archer.43@osu.edu	(614) 247-6167	Division of Biostatistics	Ohio State University	1841 Neil Ave	Columbus	OH	43210	USA	ftp://ftp.ncbi.nlm.nih.gov/geo/samples/GSM358nnn/GSM358170/suppl/GSM358170.CEL.gz	22277	cirrhosis
GSM358171	HCC, biological rep 39	GSM358171	Public on Jan 08 2009	Jan 07 2009	Jan 07 2009	RNA	1	liver tissue with HCC	Homo sapiens	Tissue: HCC	Five mm frozen section slides were made and stained with H&E for Pathologist evaluation to determine tumor content. After Pathologist evaluation, normal/necrotic tissue was macrodissected. Twenty 20 mm sections were performed in a 15 ml tube with 10 ml of Trizol.	Fresh tissue specimens were collected from the consented patients in the operating room and processed immediately after extraction to minimize RNA degradation. Liver tissue samples were collected in liquid nitrogen or RNA later solution (Ambion, Inc, Austin, TX), and stored at -80掳C until use.	total RNA	Trizol extraction of total RNA was performed according to the manufacturer's instructions.The precipitated product was further purified using RNeasy Mini Kit (Qiagen, CA).	biotin	Biotinylated cRNA were prepared according to the standard Affymetrix protocol from 6 ug total RNA (Expression Analysis Technical Manual, 2001, Affymetrix).	9606	Following fragmentation, 10 ug of cRNA were hybridized for 16 hr at 45C on the Affymetrix GeneChips. GeneChips were washed and stained in the Affymetrix Fluidics Station 400.	GeneChips were scanned using GeneChip庐 Scanner 3000 by Affymetrix.	Gene expression using RMA method	The CEL files from the two Affymetrix series were combined using the matchprobes package in the R programming environment. Thereafter, the RMA method in the R affy package was used to obtain probe set expression summaries.	GPL571	Kellie,J.,Archer	archer.43@osu.edu	(614) 247-6167	Division of Biostatistics	Ohio State University	1841 Neil Ave	Columbus	OH	43210	USA	ftp://ftp.ncbi.nlm.nih.gov/geo/samples/GSM358nnn/GSM358171/suppl/GSM358171.CEL.gz	22277	HCC
GSM358172	cirrhosis, biological rep 19	GSM358172	Public on Jan 08 2009	Jan 07 2009	Jan 07 2009	RNA	1	liver tissue with cirrhosis	Homo sapiens	Tissue: cirrhosis	Five mm frozen section slides were made and stained with H&E for Pathologist evaluation to determine tumor content. After Pathologist evaluation, normal/necrotic tissue was macrodissected. Twenty 20 mm sections were performed in a 15 ml tube with 10 ml of Trizol.	Fresh tissue specimens were collected from the consented patients in the operating room and processed immediately after extraction to minimize RNA degradation. Liver tissue samples were collected in liquid nitrogen or RNA later solution (Ambion, Inc, Austin, TX), and stored at -80掳C until use.	total RNA	Trizol extraction of total RNA was performed according to the manufacturer's instructions.The precipitated product was further purified using RNeasy Mini Kit (Qiagen, CA).	biotin	Biotinylated cRNA were prepared according to the standard Affymetrix protocol from 6 ug total RNA (Expression Analysis Technical Manual, 2001, Affymetrix).	9606	Following fragmentation, 10 ug of cRNA were hybridized for 16 hr at 45C on the Affymetrix GeneChips. GeneChips were washed and stained in the Affymetrix Fluidics Station 400.	GeneChips were scanned using GeneChip庐 Scanner 3000 by Affymetrix.	Gene expression using RMA method	The CEL files from the two Affymetrix series were combined using the matchprobes package in the R programming environment. Thereafter, the RMA method in the R affy package was used to obtain probe set expression summaries.	GPL571	Kellie,J.,Archer	archer.43@osu.edu	(614) 247-6167	Division of Biostatistics	Ohio State University	1841 Neil Ave	Columbus	OH	43210	USA	ftp://ftp.ncbi.nlm.nih.gov/geo/samples/GSM358nnn/GSM358172/suppl/GSM358172.CEL.gz	22277	cirrhosis
GSM358173	HCC, biological rep 40	GSM358173	Public on Jan 08 2009	Jan 07 2009	Jan 07 2009	RNA	1	liver tissue with HCC	Homo sapiens	Tissue: HCC	Five mm frozen section slides were made and stained with H&E for Pathologist evaluation to determine tumor content. After Pathologist evaluation, normal/necrotic tissue was macrodissected. Twenty 20 mm sections were performed in a 15 ml tube with 10 ml of Trizol.	Fresh tissue specimens were collected from the consented patients in the operating room and processed immediately after extraction to minimize RNA degradation. Liver tissue samples were collected in liquid nitrogen or RNA later solution (Ambion, Inc, Austin, TX), and stored at -80掳C until use.	total RNA	Trizol extraction of total RNA was performed according to the manufacturer's instructions.The precipitated product was further purified using RNeasy Mini Kit (Qiagen, CA).	biotin	Biotinylated cRNA were prepared according to the standard Affymetrix protocol from 6 ug total RNA (Expression Analysis Technical Manual, 2001, Affymetrix).	9606	Following fragmentation, 10 ug of cRNA were hybridized for 16 hr at 45C on the Affymetrix GeneChips. GeneChips were washed and stained in the Affymetrix Fluidics Station 400.	GeneChips were scanned using GeneChip庐 Scanner 3000 by Affymetrix.	Gene expression using RMA method	The CEL files from the two Affymetrix series were combined using the matchprobes package in the R programming environment. Thereafter, the RMA method in the R affy package was used to obtain probe set expression summaries.	GPL571	Kellie,J.,Archer	archer.43@osu.edu	(614) 247-6167	Division of Biostatistics	Ohio State University	1841 Neil Ave	Columbus	OH	43210	USA	ftp://ftp.ncbi.nlm.nih.gov/geo/samples/GSM358nnn/GSM358173/suppl/GSM358173.CEL.gz	22277	HCC
GSM358174	cirrhosisHCC, match HCC rep 40	GSM358174	Public on Jan 08 2009	Jan 07 2009	Jan 07 2009	RNA	1	liver tissue with cirrhosisHCC	Homo sapiens	Tissue: cirrhosisHCC	Five mm frozen section slides were made and stained with H&E for Pathologist evaluation to determine tumor content. After Pathologist evaluation, normal/necrotic tissue was macrodissected. Twenty 20 mm sections were performed in a 15 ml tube with 10 ml of Trizol.	Fresh tissue specimens were collected from the consented patients in the operating room and processed immediately after extraction to minimize RNA degradation. Liver tissue samples were collected in liquid nitrogen or RNA later solution (Ambion, Inc, Austin, TX), and stored at -80掳C until use.	total RNA	Trizol extraction of total RNA was performed according to the manufacturer's instructions.The precipitated product was further purified using RNeasy Mini Kit (Qiagen, CA).	biotin	Biotinylated cRNA were prepared according to the standard Affymetrix protocol from 6 ug total RNA (Expression Analysis Technical Manual, 2001, Affymetrix).	9606	Following fragmentation, 10 ug of cRNA were hybridized for 16 hr at 45C on the Affymetrix GeneChips. GeneChips were washed and stained in the Affymetrix Fluidics Station 400.	GeneChips were scanned using GeneChip庐 Scanner 3000 by Affymetrix.	Gene expression using RMA method	The CEL files from the two Affymetrix series were combined using the matchprobes package in the R programming environment. Thereafter, the RMA method in the R affy package was used to obtain probe set expression summaries.	GPL571	Kellie,J.,Archer	archer.43@osu.edu	(614) 247-6167	Division of Biostatistics	Ohio State University	1841 Neil Ave	Columbus	OH	43210	USA	ftp://ftp.ncbi.nlm.nih.gov/geo/samples/GSM358nnn/GSM358174/suppl/GSM358174.CEL.gz	22277	cirrhosisHCC
GSM358175	cirrhosis, biological rep 20	GSM358175	Public on Jan 08 2009	Jan 07 2009	Jan 07 2009	RNA	1	liver tissue with cirrhosis	Homo sapiens	Tissue: cirrhosis	Five mm frozen section slides were made and stained with H&E for Pathologist evaluation to determine tumor content. After Pathologist evaluation, normal/necrotic tissue was macrodissected. Twenty 20 mm sections were performed in a 15 ml tube with 10 ml of Trizol.	Fresh tissue specimens were collected from the consented patients in the operating room and processed immediately after extraction to minimize RNA degradation. Liver tissue samples were collected in liquid nitrogen or RNA later solution (Ambion, Inc, Austin, TX), and stored at -80掳C until use.	total RNA	Trizol extraction of total RNA was performed according to the manufacturer's instructions.The precipitated product was further purified using RNeasy Mini Kit (Qiagen, CA).	biotin	Biotinylated cRNA were prepared according to the standard Affymetrix protocol from 6 ug total RNA (Expression Analysis Technical Manual, 2001, Affymetrix).	9606	Following fragmentation, 10 ug of cRNA were hybridized for 16 hr at 45C on the Affymetrix GeneChips. GeneChips were washed and stained in the Affymetrix Fluidics Station 400.	GeneChips were scanned using GeneChip庐 Scanner 3000 by Affymetrix.	Gene expression using RMA method	The CEL files from the two Affymetrix series were combined using the matchprobes package in the R programming environment. Thereafter, the RMA method in the R affy package was used to obtain probe set expression summaries.	GPL571	Kellie,J.,Archer	archer.43@osu.edu	(614) 247-6167	Division of Biostatistics	Ohio State University	1841 Neil Ave	Columbus	OH	43210	USA	ftp://ftp.ncbi.nlm.nih.gov/geo/samples/GSM358nnn/GSM358175/suppl/GSM358175.CEL.gz	22277	cirrhosis
GSM358176	cirrhosis, biological rep 21	GSM358176	Public on Jan 08 2009	Jan 07 2009	Jan 07 2009	RNA	1	liver tissue with cirrhosis	Homo sapiens	Tissue: cirrhosis	Five mm frozen section slides were made and stained with H&E for Pathologist evaluation to determine tumor content. After Pathologist evaluation, normal/necrotic tissue was macrodissected. Twenty 20 mm sections were performed in a 15 ml tube with 10 ml of Trizol.	Fresh tissue specimens were collected from the consented patients in the operating room and processed immediately after extraction to minimize RNA degradation. Liver tissue samples were collected in liquid nitrogen or RNA later solution (Ambion, Inc, Austin, TX), and stored at -80掳C until use.	total RNA	Trizol extraction of total RNA was performed according to the manufacturer's instructions.The precipitated product was further purified using RNeasy Mini Kit (Qiagen, CA).	biotin	Biotinylated cRNA were prepared according to the standard Affymetrix protocol from 6 ug total RNA (Expression Analysis Technical Manual, 2001, Affymetrix).	9606	Following fragmentation, 10 ug of cRNA were hybridized for 16 hr at 45C on the Affymetrix GeneChips. GeneChips were washed and stained in the Affymetrix Fluidics Station 400.	GeneChips were scanned using GeneChip庐 Scanner 3000 by Affymetrix.	Gene expression using RMA method	The CEL files from the two Affymetrix series were combined using the matchprobes package in the R programming environment. Thereafter, the RMA method in the R affy package was used to obtain probe set expression summaries.	GPL571	Kellie,J.,Archer	archer.43@osu.edu	(614) 247-6167	Division of Biostatistics	Ohio State University	1841 Neil Ave	Columbus	OH	43210	USA	ftp://ftp.ncbi.nlm.nih.gov/geo/samples/GSM358nnn/GSM358176/suppl/GSM358176.CEL.gz	22277	cirrhosis
GSM358177	cirrhosis, biological rep 22	GSM358177	Public on Jan 08 2009	Jan 07 2009	Jan 07 2009	RNA	1	liver tissue with cirrhosis	Homo sapiens	Tissue: cirrhosis	Five mm frozen section slides were made and stained with H&E for Pathologist evaluation to determine tumor content. After Pathologist evaluation, normal/necrotic tissue was macrodissected. Twenty 20 mm sections were performed in a 15 ml tube with 10 ml of Trizol.	Fresh tissue specimens were collected from the consented patients in the operating room and processed immediately after extraction to minimize RNA degradation. Liver tissue samples were collected in liquid nitrogen or RNA later solution (Ambion, Inc, Austin, TX), and stored at -80掳C until use.	total RNA	Trizol extraction of total RNA was performed according to the manufacturer's instructions.The precipitated product was further purified using RNeasy Mini Kit (Qiagen, CA).	biotin	Biotinylated cRNA were prepared according to the standard Affymetrix protocol from 6 ug total RNA (Expression Analysis Technical Manual, 2001, Affymetrix).	9606	Following fragmentation, 10 ug of cRNA were hybridized for 16 hr at 45C on the Affymetrix GeneChips. GeneChips were washed and stained in the Affymetrix Fluidics Station 400.	GeneChips were scanned using GeneChip庐 Scanner 3000 by Affymetrix.	Gene expression using RMA method	The CEL files from the two Affymetrix series were combined using the matchprobes package in the R programming environment. Thereafter, the RMA method in the R affy package was used to obtain probe set expression summaries.	GPL571	Kellie,J.,Archer	archer.43@osu.edu	(614) 247-6167	Division of Biostatistics	Ohio State University	1841 Neil Ave	Columbus	OH	43210	USA	ftp://ftp.ncbi.nlm.nih.gov/geo/samples/GSM358nnn/GSM358177/suppl/GSM358177.CEL.gz	22277	cirrhosis
GSM358178	cirrhosis, biological rep 23	GSM358178	Public on Jan 08 2009	Jan 07 2009	Jan 07 2009	RNA	1	liver tissue with cirrhosis	Homo sapiens	Tissue: cirrhosis	Five mm frozen section slides were made and stained with H&E for Pathologist evaluation to determine tumor content. After Pathologist evaluation, normal/necrotic tissue was macrodissected. Twenty 20 mm sections were performed in a 15 ml tube with 10 ml of Trizol.	Fresh tissue specimens were collected from the consented patients in the operating room and processed immediately after extraction to minimize RNA degradation. Liver tissue samples were collected in liquid nitrogen or RNA later solution (Ambion, Inc, Austin, TX), and stored at -80掳C until use.	total RNA	Trizol extraction of total RNA was performed according to the manufacturer's instructions.The precipitated product was further purified using RNeasy Mini Kit (Qiagen, CA).	biotin	Biotinylated cRNA were prepared according to the standard Affymetrix protocol from 6 ug total RNA (Expression Analysis Technical Manual, 2001, Affymetrix).	9606	Following fragmentation, 10 ug of cRNA were hybridized for 16 hr at 45C on the Affymetrix GeneChips. GeneChips were washed and stained in the Affymetrix Fluidics Station 400.	GeneChips were scanned using GeneChip庐 Scanner 3000 by Affymetrix.	Gene expression using RMA method	The CEL files from the two Affymetrix series were combined using the matchprobes package in the R programming environment. Thereafter, the RMA method in the R affy package was used to obtain probe set expression summaries.	GPL571	Kellie,J.,Archer	archer.43@osu.edu	(614) 247-6167	Division of Biostatistics	Ohio State University	1841 Neil Ave	Columbus	OH	43210	USA	ftp://ftp.ncbi.nlm.nih.gov/geo/samples/GSM358nnn/GSM358178/suppl/GSM358178.CEL.gz	22277	cirrhosis
GSM358179	cirrhosis, biological rep 24	GSM358179	Public on Jan 08 2009	Jan 07 2009	Jan 07 2009	RNA	1	liver tissue with cirrhosis	Homo sapiens	Tissue: cirrhosis	Five mm frozen section slides were made and stained with H&E for Pathologist evaluation to determine tumor content. After Pathologist evaluation, normal/necrotic tissue was macrodissected. Twenty 20 mm sections were performed in a 15 ml tube with 10 ml of Trizol.	Fresh tissue specimens were collected from the consented patients in the operating room and processed immediately after extraction to minimize RNA degradation. Liver tissue samples were collected in liquid nitrogen or RNA later solution (Ambion, Inc, Austin, TX), and stored at -80掳C until use.	total RNA	Trizol extraction of total RNA was performed according to the manufacturer's instructions.The precipitated product was further purified using RNeasy Mini Kit (Qiagen, CA).	biotin	Biotinylated cRNA were prepared according to the standard Affymetrix protocol from 6 ug total RNA (Expression Analysis Technical Manual, 2001, Affymetrix).	9606	Following fragmentation, 10 ug of cRNA were hybridized for 16 hr at 45C on the Affymetrix GeneChips. GeneChips were washed and stained in the Affymetrix Fluidics Station 400.	GeneChips were scanned using GeneChip庐 Scanner 3000 by Affymetrix.	Gene expression using RMA method	The CEL files from the two Affymetrix series were combined using the matchprobes package in the R programming environment. Thereafter, the RMA method in the R affy package was used to obtain probe set expression summaries.	GPL571	Kellie,J.,Archer	archer.43@osu.edu	(614) 247-6167	Division of Biostatistics	Ohio State University	1841 Neil Ave	Columbus	OH	43210	USA	ftp://ftp.ncbi.nlm.nih.gov/geo/samples/GSM358nnn/GSM358179/suppl/GSM358179.CEL.gz	22277	cirrhosis
GSM358180	cirrhosis, biological rep 25	GSM358180	Public on Jan 08 2009	Jan 07 2009	Jan 07 2009	RNA	1	liver tissue with cirrhosis	Homo sapiens	Tissue: cirrhosis	Five mm frozen section slides were made and stained with H&E for Pathologist evaluation to determine tumor content. After Pathologist evaluation, normal/necrotic tissue was macrodissected. Twenty 20 mm sections were performed in a 15 ml tube with 10 ml of Trizol.	Fresh tissue specimens were collected from the consented patients in the operating room and processed immediately after extraction to minimize RNA degradation. Liver tissue samples were collected in liquid nitrogen or RNA later solution (Ambion, Inc, Austin, TX), and stored at -80掳C until use.	total RNA	Trizol extraction of total RNA was performed according to the manufacturer's instructions.The precipitated product was further purified using RNeasy Mini Kit (Qiagen, CA).	biotin	Biotinylated cRNA were prepared according to the standard Affymetrix protocol from 6 ug total RNA (Expression Analysis Technical Manual, 2001, Affymetrix).	9606	Following fragmentation, 10 ug of cRNA were hybridized for 16 hr at 45C on the Affymetrix GeneChips. GeneChips were washed and stained in the Affymetrix Fluidics Station 400.	GeneChips were scanned using GeneChip庐 Scanner 3000 by Affymetrix.	Gene expression using RMA method	The CEL files from the two Affymetrix series were combined using the matchprobes package in the R programming environment. Thereafter, the RMA method in the R affy package was used to obtain probe set expression summaries.	GPL571	Kellie,J.,Archer	archer.43@osu.edu	(614) 247-6167	Division of Biostatistics	Ohio State University	1841 Neil Ave	Columbus	OH	43210	USA	ftp://ftp.ncbi.nlm.nih.gov/geo/samples/GSM358nnn/GSM358180/suppl/GSM358180.CEL.gz	22277	cirrhosis
GSM358181	cirrhosis, biological rep 26	GSM358181	Public on Jan 08 2009	Jan 07 2009	Jan 07 2009	RNA	1	liver tissue with cirrhosis	Homo sapiens	Tissue: cirrhosis	Five mm frozen section slides were made and stained with H&E for Pathologist evaluation to determine tumor content. After Pathologist evaluation, normal/necrotic tissue was macrodissected. Twenty 20 mm sections were performed in a 15 ml tube with 10 ml of Trizol.	Fresh tissue specimens were collected from the consented patients in the operating room and processed immediately after extraction to minimize RNA degradation. Liver tissue samples were collected in liquid nitrogen or RNA later solution (Ambion, Inc, Austin, TX), and stored at -80掳C until use.	total RNA	Trizol extraction of total RNA was performed according to the manufacturer's instructions.The precipitated product was further purified using RNeasy Mini Kit (Qiagen, CA).	biotin	Biotinylated cRNA were prepared according to the standard Affymetrix protocol from 6 ug total RNA (Expression Analysis Technical Manual, 2001, Affymetrix).	9606	Following fragmentation, 10 ug of cRNA were hybridized for 16 hr at 45C on the Affymetrix GeneChips. GeneChips were washed and stained in the Affymetrix Fluidics Station 400.	GeneChips were scanned using GeneChip庐 Scanner 3000 by Affymetrix.	Gene expression using RMA method	The CEL files from the two Affymetrix series were combined using the matchprobes package in the R programming environment. Thereafter, the RMA method in the R affy package was used to obtain probe set expression summaries.	GPL571	Kellie,J.,Archer	archer.43@osu.edu	(614) 247-6167	Division of Biostatistics	Ohio State University	1841 Neil Ave	Columbus	OH	43210	USA	ftp://ftp.ncbi.nlm.nih.gov/geo/samples/GSM358nnn/GSM358181/suppl/GSM358181.CEL.gz	22277	cirrhosis
GSM358182	cirrhosis, biological rep 27	GSM358182	Public on Jan 08 2009	Jan 07 2009	Jan 07 2009	RNA	1	liver tissue with cirrhosis	Homo sapiens	Tissue: cirrhosis	Five mm frozen section slides were made and stained with H&E for Pathologist evaluation to determine tumor content. After Pathologist evaluation, normal/necrotic tissue was macrodissected. Twenty 20 mm sections were performed in a 15 ml tube with 10 ml of Trizol.	Fresh tissue specimens were collected from the consented patients in the operating room and processed immediately after extraction to minimize RNA degradation. Liver tissue samples were collected in liquid nitrogen or RNA later solution (Ambion, Inc, Austin, TX), and stored at -80掳C until use.	total RNA	Trizol extraction of total RNA was performed according to the manufacturer's instructions.The precipitated product was further purified using RNeasy Mini Kit (Qiagen, CA).	biotin	Biotinylated cRNA were prepared according to the standard Affymetrix protocol from 6 ug total RNA (Expression Analysis Technical Manual, 2001, Affymetrix).	9606	Following fragmentation, 10 ug of cRNA were hybridized for 16 hr at 45C on the Affymetrix GeneChips. GeneChips were washed and stained in the Affymetrix Fluidics Station 400.	GeneChips were scanned using GeneChip庐 Scanner 3000 by Affymetrix.	Gene expression using RMA method	The CEL files from the two Affymetrix series were combined using the matchprobes package in the R programming environment. Thereafter, the RMA method in the R affy package was used to obtain probe set expression summaries.	GPL571	Kellie,J.,Archer	archer.43@osu.edu	(614) 247-6167	Division of Biostatistics	Ohio State University	1841 Neil Ave	Columbus	OH	43210	USA	ftp://ftp.ncbi.nlm.nih.gov/geo/samples/GSM358nnn/GSM358182/suppl/GSM358182.CEL.gz	22277	cirrhosis
GSM358183	cirrhosis, biological rep 28	GSM358183	Public on Jan 08 2009	Jan 07 2009	Jan 07 2009	RNA	1	liver tissue with cirrhosis	Homo sapiens	Tissue: cirrhosis	Five mm frozen section slides were made and stained with H&E for Pathologist evaluation to determine tumor content. After Pathologist evaluation, normal/necrotic tissue was macrodissected. Twenty 20 mm sections were performed in a 15 ml tube with 10 ml of Trizol.	Fresh tissue specimens were collected from the consented patients in the operating room and processed immediately after extraction to minimize RNA degradation. Liver tissue samples were collected in liquid nitrogen or RNA later solution (Ambion, Inc, Austin, TX), and stored at -80掳C until use.	total RNA	Trizol extraction of total RNA was performed according to the manufacturer's instructions.The precipitated product was further purified using RNeasy Mini Kit (Qiagen, CA).	biotin	Biotinylated cRNA were prepared according to the standard Affymetrix protocol from 6 ug total RNA (Expression Analysis Technical Manual, 2001, Affymetrix).	9606	Following fragmentation, 10 ug of cRNA were hybridized for 16 hr at 45C on the Affymetrix GeneChips. GeneChips were washed and stained in the Affymetrix Fluidics Station 400.	GeneChips were scanned using GeneChip庐 Scanner 3000 by Affymetrix.	Gene expression using RMA method	The CEL files from the two Affymetrix series were combined using the matchprobes package in the R programming environment. Thereafter, the RMA method in the R affy package was used to obtain probe set expression summaries.	GPL571	Kellie,J.,Archer	archer.43@osu.edu	(614) 247-6167	Division of Biostatistics	Ohio State University	1841 Neil Ave	Columbus	OH	43210	USA	ftp://ftp.ncbi.nlm.nih.gov/geo/samples/GSM358nnn/GSM358183/suppl/GSM358183.CEL.gz	22277	cirrhosis
GSM358184	cirrhosis, biological rep 29	GSM358184	Public on Jan 08 2009	Jan 07 2009	Jan 07 2009	RNA	1	liver tissue with cirrhosis	Homo sapiens	Tissue: cirrhosis	Five mm frozen section slides were made and stained with H&E for Pathologist evaluation to determine tumor content. After Pathologist evaluation, normal/necrotic tissue was macrodissected. Twenty 20 mm sections were performed in a 15 ml tube with 10 ml of Trizol.	Fresh tissue specimens were collected from the consented patients in the operating room and processed immediately after extraction to minimize RNA degradation. Liver tissue samples were collected in liquid nitrogen or RNA later solution (Ambion, Inc, Austin, TX), and stored at -80掳C until use.	total RNA	Trizol extraction of total RNA was performed according to the manufacturer's instructions.The precipitated product was further purified using RNeasy Mini Kit (Qiagen, CA).	biotin	Biotinylated cRNA were prepared according to the standard Affymetrix protocol from 6 ug total RNA (Expression Analysis Technical Manual, 2001, Affymetrix).	9606	Following fragmentation, 10 ug of cRNA were hybridized for 16 hr at 45C on the Affymetrix GeneChips. GeneChips were washed and stained in the Affymetrix Fluidics Station 400.	GeneChips were scanned using GeneChip庐 Scanner 3000 by Affymetrix.	Gene expression using RMA method	The CEL files from the two Affymetrix series were combined using the matchprobes package in the R programming environment. Thereafter, the RMA method in the R affy package was used to obtain probe set expression summaries.	GPL571	Kellie,J.,Archer	archer.43@osu.edu	(614) 247-6167	Division of Biostatistics	Ohio State University	1841 Neil Ave	Columbus	OH	43210	USA	ftp://ftp.ncbi.nlm.nih.gov/geo/samples/GSM358nnn/GSM358184/suppl/GSM358184.CEL.gz	22277	cirrhosis
GSM358185	cirrhosis, biological rep 30	GSM358185	Public on Jan 08 2009	Jan 07 2009	Jan 07 2009	RNA	1	liver tissue with cirrhosis	Homo sapiens	Tissue: cirrhosis	Five mm frozen section slides were made and stained with H&E for Pathologist evaluation to determine tumor content. After Pathologist evaluation, normal/necrotic tissue was macrodissected. Twenty 20 mm sections were performed in a 15 ml tube with 10 ml of Trizol.	Fresh tissue specimens were collected from the consented patients in the operating room and processed immediately after extraction to minimize RNA degradation. Liver tissue samples were collected in liquid nitrogen or RNA later solution (Ambion, Inc, Austin, TX), and stored at -80掳C until use.	total RNA	Trizol extraction of total RNA was performed according to the manufacturer's instructions.The precipitated product was further purified using RNeasy Mini Kit (Qiagen, CA).	biotin	Biotinylated cRNA were prepared according to the standard Affymetrix protocol from 6 ug total RNA (Expression Analysis Technical Manual, 2001, Affymetrix).	9606	Following fragmentation, 10 ug of cRNA were hybridized for 16 hr at 45C on the Affymetrix GeneChips. GeneChips were washed and stained in the Affymetrix Fluidics Station 400.	GeneChips were scanned using GeneChip庐 Scanner 3000 by Affymetrix.	Gene expression using RMA method	The CEL files from the two Affymetrix series were combined using the matchprobes package in the R programming environment. Thereafter, the RMA method in the R affy package was used to obtain probe set expression summaries.	GPL571	Kellie,J.,Archer	archer.43@osu.edu	(614) 247-6167	Division of Biostatistics	Ohio State University	1841 Neil Ave	Columbus	OH	43210	USA	ftp://ftp.ncbi.nlm.nih.gov/geo/samples/GSM358nnn/GSM358185/suppl/GSM358185.CEL.gz	22277	cirrhosis
GSM358186	cirrhosis, biological rep 31	GSM358186	Public on Jan 08 2009	Jan 07 2009	Jan 07 2009	RNA	1	liver tissue with cirrhosis	Homo sapiens	Tissue: cirrhosis	Five mm frozen section slides were made and stained with H&E for Pathologist evaluation to determine tumor content. After Pathologist evaluation, normal/necrotic tissue was macrodissected. Twenty 20 mm sections were performed in a 15 ml tube with 10 ml of Trizol.	Fresh tissue specimens were collected from the consented patients in the operating room and processed immediately after extraction to minimize RNA degradation. Liver tissue samples were collected in liquid nitrogen or RNA later solution (Ambion, Inc, Austin, TX), and stored at -80掳C until use.	total RNA	Trizol extraction of total RNA was performed according to the manufacturer's instructions.The precipitated product was further purified using RNeasy Mini Kit (Qiagen, CA).	biotin	Biotinylated cRNA were prepared according to the standard Affymetrix protocol from 6 ug total RNA (Expression Analysis Technical Manual, 2001, Affymetrix).	9606	Following fragmentation, 10 ug of cRNA were hybridized for 16 hr at 45C on the Affymetrix GeneChips. GeneChips were washed and stained in the Affymetrix Fluidics Station 400.	GeneChips were scanned using GeneChip庐 Scanner 3000 by Affymetrix.	Gene expression using RMA method	The CEL files from the two Affymetrix series were combined using the matchprobes package in the R programming environment. Thereafter, the RMA method in the R affy package was used to obtain probe set expression summaries.	GPL571	Kellie,J.,Archer	archer.43@osu.edu	(614) 247-6167	Division of Biostatistics	Ohio State University	1841 Neil Ave	Columbus	OH	43210	USA	ftp://ftp.ncbi.nlm.nih.gov/geo/samples/GSM358nnn/GSM358186/suppl/GSM358186.CEL.gz	22277	cirrhosis
GSM358187	HCC, biological rep 41	GSM358187	Public on Jan 08 2009	Jan 07 2009	Jan 07 2009	RNA	1	liver tissue with HCC	Homo sapiens	Tissue: HCC	Five mm frozen section slides were made and stained with H&E for Pathologist evaluation to determine tumor content. After Pathologist evaluation, normal/necrotic tissue was macrodissected. Twenty 20 mm sections were performed in a 15 ml tube with 10 ml of Trizol.	Fresh tissue specimens were collected from the consented patients in the operating room and processed immediately after extraction to minimize RNA degradation. Liver tissue samples were collected in liquid nitrogen or RNA later solution (Ambion, Inc, Austin, TX), and stored at -80掳C until use.	total RNA	Trizol extraction of total RNA was performed according to the manufacturer's instructions.The precipitated product was further purified using RNeasy Mini Kit (Qiagen, CA).	biotin	Biotinylated cRNA were prepared according to the standard Affymetrix protocol from 6 ug total RNA (Expression Analysis Technical Manual, 2001, Affymetrix).	9606	Following fragmentation, 10 ug of cRNA were hybridized for 16 hr at 45C on the Affymetrix GeneChips. GeneChips were washed and stained in the Affymetrix Fluidics Station 400.	GeneChips were scanned using GeneChip庐 Scanner 3000 by Affymetrix.	Gene expression using RMA method	The CEL files from the two Affymetrix series were combined using the matchprobes package in the R programming environment. Thereafter, the RMA method in the R affy package was used to obtain probe set expression summaries.	GPL571	Kellie,J.,Archer	archer.43@osu.edu	(614) 247-6167	Division of Biostatistics	Ohio State University	1841 Neil Ave	Columbus	OH	43210	USA	ftp://ftp.ncbi.nlm.nih.gov/geo/samples/GSM358nnn/GSM358187/suppl/GSM358187.CEL.gz	22277	HCC
GSM358188	cirrhosis, biological rep 32	GSM358188	Public on Jan 08 2009	Jan 07 2009	Jan 07 2009	RNA	1	liver tissue with cirrhosis	Homo sapiens	Tissue: cirrhosis	Five mm frozen section slides were made and stained with H&E for Pathologist evaluation to determine tumor content. After Pathologist evaluation, normal/necrotic tissue was macrodissected. Twenty 20 mm sections were performed in a 15 ml tube with 10 ml of Trizol.	Fresh tissue specimens were collected from the consented patients in the operating room and processed immediately after extraction to minimize RNA degradation. Liver tissue samples were collected in liquid nitrogen or RNA later solution (Ambion, Inc, Austin, TX), and stored at -80掳C until use.	total RNA	Trizol extraction of total RNA was performed according to the manufacturer's instructions.The precipitated product was further purified using RNeasy Mini Kit (Qiagen, CA).	biotin	Biotinylated cRNA were prepared according to the standard Affymetrix protocol from 6 ug total RNA (Expression Analysis Technical Manual, 2001, Affymetrix).	9606	Following fragmentation, 10 ug of cRNA were hybridized for 16 hr at 45C on the Affymetrix GeneChips. GeneChips were washed and stained in the Affymetrix Fluidics Station 400.	GeneChips were scanned using GeneChip庐 Scanner 3000 by Affymetrix.	Gene expression using RMA method	The CEL files from the two Affymetrix series were combined using the matchprobes package in the R programming environment. Thereafter, the RMA method in the R affy package was used to obtain probe set expression summaries.	GPL571	Kellie,J.,Archer	archer.43@osu.edu	(614) 247-6167	Division of Biostatistics	Ohio State University	1841 Neil Ave	Columbus	OH	43210	USA	ftp://ftp.ncbi.nlm.nih.gov/geo/samples/GSM358nnn/GSM358188/suppl/GSM358188.CEL.gz	22277	cirrhosis
GSM358189	cirrhosisHCC, match HCC rep 42	GSM358189	Public on Jan 08 2009	Jan 07 2009	Jan 07 2009	RNA	1	liver tissue with cirrhosisHCC	Homo sapiens	Tissue: cirrhosisHCC	Five mm frozen section slides were made and stained with H&E for Pathologist evaluation to determine tumor content. After Pathologist evaluation, normal/necrotic tissue was macrodissected. Twenty 20 mm sections were performed in a 15 ml tube with 10 ml of Trizol.	Fresh tissue specimens were collected from the consented patients in the operating room and processed immediately after extraction to minimize RNA degradation. Liver tissue samples were collected in liquid nitrogen or RNA later solution (Ambion, Inc, Austin, TX), and stored at -80掳C until use.	total RNA	Trizol extraction of total RNA was performed according to the manufacturer's instructions.The precipitated product was further purified using RNeasy Mini Kit (Qiagen, CA).	biotin	Biotinylated cRNA were prepared according to the standard Affymetrix protocol from 6 ug total RNA (Expression Analysis Technical Manual, 2001, Affymetrix).	9606	Following fragmentation, 10 ug of cRNA were hybridized for 16 hr at 45C on the Affymetrix GeneChips. GeneChips were washed and stained in the Affymetrix Fluidics Station 400.	GeneChips were scanned using GeneChip庐 Scanner 3000 by Affymetrix.	Gene expression using RMA method	The CEL files from the two Affymetrix series were combined using the matchprobes package in the R programming environment. Thereafter, the RMA method in the R affy package was used to obtain probe set expression summaries.	GPL571	Kellie,J.,Archer	archer.43@osu.edu	(614) 247-6167	Division of Biostatistics	Ohio State University	1841 Neil Ave	Columbus	OH	43210	USA	ftp://ftp.ncbi.nlm.nih.gov/geo/samples/GSM358nnn/GSM358189/suppl/GSM358189.CEL.gz	22277	cirrhosisHCC
GSM358190	HCC, biological rep 42	GSM358190	Public on Jan 08 2009	Jan 07 2009	Jan 07 2009	RNA	1	liver tissue with HCC	Homo sapiens	Tissue: HCC	Five mm frozen section slides were made and stained with H&E for Pathologist evaluation to determine tumor content. After Pathologist evaluation, normal/necrotic tissue was macrodissected. Twenty 20 mm sections were performed in a 15 ml tube with 10 ml of Trizol.	Fresh tissue specimens were collected from the consented patients in the operating room and processed immediately after extraction to minimize RNA degradation. Liver tissue samples were collected in liquid nitrogen or RNA later solution (Ambion, Inc, Austin, TX), and stored at -80掳C until use.	total RNA	Trizol extraction of total RNA was performed according to the manufacturer's instructions.The precipitated product was further purified using RNeasy Mini Kit (Qiagen, CA).	biotin	Biotinylated cRNA were prepared according to the standard Affymetrix protocol from 6 ug total RNA (Expression Analysis Technical Manual, 2001, Affymetrix).	9606	Following fragmentation, 10 ug of cRNA were hybridized for 16 hr at 45C on the Affymetrix GeneChips. GeneChips were washed and stained in the Affymetrix Fluidics Station 400.	GeneChips were scanned using GeneChip庐 Scanner 3000 by Affymetrix.	Gene expression using RMA method	The CEL files from the two Affymetrix series were combined using the matchprobes package in the R programming environment. Thereafter, the RMA method in the R affy package was used to obtain probe set expression summaries.	GPL571	Kellie,J.,Archer	archer.43@osu.edu	(614) 247-6167	Division of Biostatistics	Ohio State University	1841 Neil Ave	Columbus	OH	43210	USA	ftp://ftp.ncbi.nlm.nih.gov/geo/samples/GSM358nnn/GSM358190/suppl/GSM358190.CEL.gz	22277	HCC
GSM358191	HCC, biological rep 43	GSM358191	Public on Jan 08 2009	Jan 07 2009	Jan 07 2009	RNA	1	liver tissue with HCC	Homo sapiens	Tissue: HCC	Five mm frozen section slides were made and stained with H&E for Pathologist evaluation to determine tumor content. After Pathologist evaluation, normal/necrotic tissue was macrodissected. Twenty 20 mm sections were performed in a 15 ml tube with 10 ml of Trizol.	Fresh tissue specimens were collected from the consented patients in the operating room and processed immediately after extraction to minimize RNA degradation. Liver tissue samples were collected in liquid nitrogen or RNA later solution (Ambion, Inc, Austin, TX), and stored at -80掳C until use.	total RNA	Trizol extraction of total RNA was performed according to the manufacturer's instructions.The precipitated product was further purified using RNeasy Mini Kit (Qiagen, CA).	biotin	Biotinylated cRNA were prepared according to the standard Affymetrix protocol from 6 ug total RNA (Expression Analysis Technical Manual, 2001, Affymetrix).	9606	Following fragmentation, 10 ug of cRNA were hybridized for 16 hr at 45C on the Affymetrix GeneChips. GeneChips were washed and stained in the Affymetrix Fluidics Station 400.	GeneChips were scanned using GeneChip庐 Scanner 3000 by Affymetrix.	Gene expression using RMA method	The CEL files from the two Affymetrix series were combined using the matchprobes package in the R programming environment. Thereafter, the RMA method in the R affy package was used to obtain probe set expression summaries.	GPL571	Kellie,J.,Archer	archer.43@osu.edu	(614) 247-6167	Division of Biostatistics	Ohio State University	1841 Neil Ave	Columbus	OH	43210	USA	ftp://ftp.ncbi.nlm.nih.gov/geo/samples/GSM358nnn/GSM358191/suppl/GSM358191.CEL.gz	22277	HCC
GSM358192	cirrhosisHCC, match HCC rep 43	GSM358192	Public on Jan 08 2009	Jan 07 2009	Jan 07 2009	RNA	1	liver tissue with cirrhosisHCC	Homo sapiens	Tissue: cirrhosisHCC	Five mm frozen section slides were made and stained with H&E for Pathologist evaluation to determine tumor content. After Pathologist evaluation, normal/necrotic tissue was macrodissected. Twenty 20 mm sections were performed in a 15 ml tube with 10 ml of Trizol.	Fresh tissue specimens were collected from the consented patients in the operating room and processed immediately after extraction to minimize RNA degradation. Liver tissue samples were collected in liquid nitrogen or RNA later solution (Ambion, Inc, Austin, TX), and stored at -80掳C until use.	total RNA	Trizol extraction of total RNA was performed according to the manufacturer's instructions.The precipitated product was further purified using RNeasy Mini Kit (Qiagen, CA).	biotin	Biotinylated cRNA were prepared according to the standard Affymetrix protocol from 6 ug total RNA (Expression Analysis Technical Manual, 2001, Affymetrix).	9606	Following fragmentation, 10 ug of cRNA were hybridized for 16 hr at 45C on the Affymetrix GeneChips. GeneChips were washed and stained in the Affymetrix Fluidics Station 400.	GeneChips were scanned using GeneChip庐 Scanner 3000 by Affymetrix.	Gene expression using RMA method	The CEL files from the two Affymetrix series were combined using the matchprobes package in the R programming environment. Thereafter, the RMA method in the R affy package was used to obtain probe set expression summaries.	GPL571	Kellie,J.,Archer	archer.43@osu.edu	(614) 247-6167	Division of Biostatistics	Ohio State University	1841 Neil Ave	Columbus	OH	43210	USA	ftp://ftp.ncbi.nlm.nih.gov/geo/samples/GSM358nnn/GSM358192/suppl/GSM358192.CEL.gz	22277	cirrhosisHCC
GSM358193	cirrhosis, biological rep 33	GSM358193	Public on Jan 08 2009	Jan 07 2009	Jan 07 2009	RNA	1	liver tissue with cirrhosis	Homo sapiens	Tissue: cirrhosis	Five mm frozen section slides were made and stained with H&E for Pathologist evaluation to determine tumor content. After Pathologist evaluation, normal/necrotic tissue was macrodissected. Twenty 20 mm sections were performed in a 15 ml tube with 10 ml of Trizol.	Fresh tissue specimens were collected from the consented patients in the operating room and processed immediately after extraction to minimize RNA degradation. Liver tissue samples were collected in liquid nitrogen or RNA later solution (Ambion, Inc, Austin, TX), and stored at -80掳C until use.	total RNA	Trizol extraction of total RNA was performed according to the manufacturer's instructions.The precipitated product was further purified using RNeasy Mini Kit (Qiagen, CA).	biotin	Biotinylated cRNA were prepared according to the standard Affymetrix protocol from 6 ug total RNA (Expression Analysis Technical Manual, 2001, Affymetrix).	9606	Following fragmentation, 10 ug of cRNA were hybridized for 16 hr at 45C on the Affymetrix GeneChips. GeneChips were washed and stained in the Affymetrix Fluidics Station 400.	GeneChips were scanned using GeneChip庐 Scanner 3000 by Affymetrix.	Gene expression using RMA method	The CEL files from the two Affymetrix series were combined using the matchprobes package in the R programming environment. Thereafter, the RMA method in the R affy package was used to obtain probe set expression summaries.	GPL571	Kellie,J.,Archer	archer.43@osu.edu	(614) 247-6167	Division of Biostatistics	Ohio State University	1841 Neil Ave	Columbus	OH	43210	USA	ftp://ftp.ncbi.nlm.nih.gov/geo/samples/GSM358nnn/GSM358193/suppl/GSM358193.CEL.gz	22277	cirrhosis
GSM358194	cirrhosis, biological rep 34	GSM358194	Public on Jan 08 2009	Jan 07 2009	Jan 07 2009	RNA	1	liver tissue with cirrhosis	Homo sapiens	Tissue: cirrhosis	Five mm frozen section slides were made and stained with H&E for Pathologist evaluation to determine tumor content. After Pathologist evaluation, normal/necrotic tissue was macrodissected. Twenty 20 mm sections were performed in a 15 ml tube with 10 ml of Trizol.	Fresh tissue specimens were collected from the consented patients in the operating room and processed immediately after extraction to minimize RNA degradation. Liver tissue samples were collected in liquid nitrogen or RNA later solution (Ambion, Inc, Austin, TX), and stored at -80掳C until use.	total RNA	Trizol extraction of total RNA was performed according to the manufacturer's instructions.The precipitated product was further purified using RNeasy Mini Kit (Qiagen, CA).	biotin	Biotinylated cRNA were prepared according to the standard Affymetrix protocol from 6 ug total RNA (Expression Analysis Technical Manual, 2001, Affymetrix).	9606	Following fragmentation, 10 ug of cRNA were hybridized for 16 hr at 45C on the Affymetrix GeneChips. GeneChips were washed and stained in the Affymetrix Fluidics Station 400.	GeneChips were scanned using GeneChip庐 Scanner 3000 by Affymetrix.	Gene expression using RMA method	The CEL files from the two Affymetrix series were combined using the matchprobes package in the R programming environment. Thereafter, the RMA method in the R affy package was used to obtain probe set expression summaries.	GPL571	Kellie,J.,Archer	archer.43@osu.edu	(614) 247-6167	Division of Biostatistics	Ohio State University	1841 Neil Ave	Columbus	OH	43210	USA	ftp://ftp.ncbi.nlm.nih.gov/geo/samples/GSM358nnn/GSM358194/suppl/GSM358194.CEL.gz	22277	cirrhosis
GSM358195	cirrhosis, biological rep 35	GSM358195	Public on Jan 08 2009	Jan 07 2009	Jan 07 2009	RNA	1	liver tissue with cirrhosis	Homo sapiens	Tissue: cirrhosis	Five mm frozen section slides were made and stained with H&E for Pathologist evaluation to determine tumor content. After Pathologist evaluation, normal/necrotic tissue was macrodissected. Twenty 20 mm sections were performed in a 15 ml tube with 10 ml of Trizol.	Fresh tissue specimens were collected from the consented patients in the operating room and processed immediately after extraction to minimize RNA degradation. Liver tissue samples were collected in liquid nitrogen or RNA later solution (Ambion, Inc, Austin, TX), and stored at -80掳C until use.	total RNA	Trizol extraction of total RNA was performed according to the manufacturer's instructions.The precipitated product was further purified using RNeasy Mini Kit (Qiagen, CA).	biotin	Biotinylated cRNA were prepared according to the standard Affymetrix protocol from 6 ug total RNA (Expression Analysis Technical Manual, 2001, Affymetrix).	9606	Following fragmentation, 10 ug of cRNA were hybridized for 16 hr at 45C on the Affymetrix GeneChips. GeneChips were washed and stained in the Affymetrix Fluidics Station 400.	GeneChips were scanned using GeneChip庐 Scanner 3000 by Affymetrix.	Gene expression using RMA method	The CEL files from the two Affymetrix series were combined using the matchprobes package in the R programming environment. Thereafter, the RMA method in the R affy package was used to obtain probe set expression summaries.	GPL571	Kellie,J.,Archer	archer.43@osu.edu	(614) 247-6167	Division of Biostatistics	Ohio State University	1841 Neil Ave	Columbus	OH	43210	USA	ftp://ftp.ncbi.nlm.nih.gov/geo/samples/GSM358nnn/GSM358195/suppl/GSM358195.CEL.gz	22277	cirrhosis
GSM358196	cirrhosisHCC, match HCC rep 44	GSM358196	Public on Jan 08 2009	Jan 07 2009	Jan 07 2009	RNA	1	liver tissue with cirrhosisHCC	Homo sapiens	Tissue: cirrhosisHCC	Five mm frozen section slides were made and stained with H&E for Pathologist evaluation to determine tumor content. After Pathologist evaluation, normal/necrotic tissue was macrodissected. Twenty 20 mm sections were performed in a 15 ml tube with 10 ml of Trizol.	Fresh tissue specimens were collected from the consented patients in the operating room and processed immediately after extraction to minimize RNA degradation. Liver tissue samples were collected in liquid nitrogen or RNA later solution (Ambion, Inc, Austin, TX), and stored at -80掳C until use.	total RNA	Trizol extraction of total RNA was performed according to the manufacturer's instructions.The precipitated product was further purified using RNeasy Mini Kit (Qiagen, CA).	biotin	Biotinylated cRNA were prepared according to the standard Affymetrix protocol from 6 ug total RNA (Expression Analysis Technical Manual, 2001, Affymetrix).	9606	Following fragmentation, 10 ug of cRNA were hybridized for 16 hr at 45C on the Affymetrix GeneChips. GeneChips were washed and stained in the Affymetrix Fluidics Station 400.	GeneChips were scanned using GeneChip庐 Scanner 3000 by Affymetrix.	Gene expression using RMA method	The CEL files from the two Affymetrix series were combined using the matchprobes package in the R programming environment. Thereafter, the RMA method in the R affy package was used to obtain probe set expression summaries.	GPL571	Kellie,J.,Archer	archer.43@osu.edu	(614) 247-6167	Division of Biostatistics	Ohio State University	1841 Neil Ave	Columbus	OH	43210	USA	ftp://ftp.ncbi.nlm.nih.gov/geo/samples/GSM358nnn/GSM358196/suppl/GSM358196.CEL.gz	22277	cirrhosisHCC
GSM358197	HCC, biological rep 44	GSM358197	Public on Jan 08 2009	Jan 07 2009	Jan 07 2009	RNA	1	liver tissue with HCC	Homo sapiens	Tissue: HCC	Five mm frozen section slides were made and stained with H&E for Pathologist evaluation to determine tumor content. After Pathologist evaluation, normal/necrotic tissue was macrodissected. Twenty 20 mm sections were performed in a 15 ml tube with 10 ml of Trizol.	Fresh tissue specimens were collected from the consented patients in the operating room and processed immediately after extraction to minimize RNA degradation. Liver tissue samples were collected in liquid nitrogen or RNA later solution (Ambion, Inc, Austin, TX), and stored at -80掳C until use.	total RNA	Trizol extraction of total RNA was performed according to the manufacturer's instructions.The precipitated product was further purified using RNeasy Mini Kit (Qiagen, CA).	biotin	Biotinylated cRNA were prepared according to the standard Affymetrix protocol from 6 ug total RNA (Expression Analysis Technical Manual, 2001, Affymetrix).	9606	Following fragmentation, 10 ug of cRNA were hybridized for 16 hr at 45C on the Affymetrix GeneChips. GeneChips were washed and stained in the Affymetrix Fluidics Station 400.	GeneChips were scanned using GeneChip庐 Scanner 3000 by Affymetrix.	Gene expression using RMA method	The CEL files from the two Affymetrix series were combined using the matchprobes package in the R programming environment. Thereafter, the RMA method in the R affy package was used to obtain probe set expression summaries.	GPL571	Kellie,J.,Archer	archer.43@osu.edu	(614) 247-6167	Division of Biostatistics	Ohio State University	1841 Neil Ave	Columbus	OH	43210	USA	ftp://ftp.ncbi.nlm.nih.gov/geo/samples/GSM358nnn/GSM358197/suppl/GSM358197.CEL.gz	22277	HCC
GSM358198	cirrhosisHCC, match HCC rep 44-2	GSM358198	Public on Jan 08 2009	Jan 07 2009	Jan 07 2009	RNA	1	liver tissue with cirrhosisHCC	Homo sapiens	Tissue: cirrhosisHCC	Five mm frozen section slides were made and stained with H&E for Pathologist evaluation to determine tumor content. After Pathologist evaluation, normal/necrotic tissue was macrodissected. Twenty 20 mm sections were performed in a 15 ml tube with 10 ml of Trizol.	Fresh tissue specimens were collected from the consented patients in the operating room and processed immediately after extraction to minimize RNA degradation. Liver tissue samples were collected in liquid nitrogen or RNA later solution (Ambion, Inc, Austin, TX), and stored at -80掳C until use.	total RNA	Trizol extraction of total RNA was performed according to the manufacturer's instructions.The precipitated product was further purified using RNeasy Mini Kit (Qiagen, CA).	biotin	Biotinylated cRNA were prepared according to the standard Affymetrix protocol from 6 ug total RNA (Expression Analysis Technical Manual, 2001, Affymetrix).	9606	Following fragmentation, 10 ug of cRNA were hybridized for 16 hr at 45C on the Affymetrix GeneChips. GeneChips were washed and stained in the Affymetrix Fluidics Station 400.	GeneChips were scanned using GeneChip庐 Scanner 3000 by Affymetrix.	Gene expression using RMA method	The CEL files from the two Affymetrix series were combined using the matchprobes package in the R programming environment. Thereafter, the RMA method in the R affy package was used to obtain probe set expression summaries.	GPL571	Kellie,J.,Archer	archer.43@osu.edu	(614) 247-6167	Division of Biostatistics	Ohio State University	1841 Neil Ave	Columbus	OH	43210	USA	ftp://ftp.ncbi.nlm.nih.gov/geo/samples/GSM358nnn/GSM358198/suppl/GSM358198.CEL.gz	22277	cirrhosisHCC
GSM358199	HCC, biological rep 45	GSM358199	Public on Jan 08 2009	Jan 07 2009	Jan 07 2009	RNA	1	liver tissue with HCC	Homo sapiens	Tissue: HCC	Five mm frozen section slides were made and stained with H&E for Pathologist evaluation to determine tumor content. After Pathologist evaluation, normal/necrotic tissue was macrodissected. Twenty 20 mm sections were performed in a 15 ml tube with 10 ml of Trizol.	Fresh tissue specimens were collected from the consented patients in the operating room and processed immediately after extraction to minimize RNA degradation. Liver tissue samples were collected in liquid nitrogen or RNA later solution (Ambion, Inc, Austin, TX), and stored at -80掳C until use.	total RNA	Trizol extraction of total RNA was performed according to the manufacturer's instructions.The precipitated product was further purified using RNeasy Mini Kit (Qiagen, CA).	biotin	Biotinylated cRNA were prepared according to the standard Affymetrix protocol from 6 ug total RNA (Expression Analysis Technical Manual, 2001, Affymetrix).	9606	Following fragmentation, 10 ug of cRNA were hybridized for 16 hr at 45C on the Affymetrix GeneChips. GeneChips were washed and stained in the Affymetrix Fluidics Station 400.	GeneChips were scanned using GeneChip庐 Scanner 3000 by Affymetrix.	Gene expression using RMA method	The CEL files from the two Affymetrix series were combined using the matchprobes package in the R programming environment. Thereafter, the RMA method in the R affy package was used to obtain probe set expression summaries.	GPL571	Kellie,J.,Archer	archer.43@osu.edu	(614) 247-6167	Division of Biostatistics	Ohio State University	1841 Neil Ave	Columbus	OH	43210	USA	ftp://ftp.ncbi.nlm.nih.gov/geo/samples/GSM358nnn/GSM358199/suppl/GSM358199.CEL.gz	22277	HCC
GSM358200	cirrhosisHCC, match HCC rep 45	GSM358200	Public on Jan 08 2009	Jan 07 2009	Jan 07 2009	RNA	1	liver tissue with cirrhosisHCC	Homo sapiens	Tissue: cirrhosisHCC	Five mm frozen section slides were made and stained with H&E for Pathologist evaluation to determine tumor content. After Pathologist evaluation, normal/necrotic tissue was macrodissected. Twenty 20 mm sections were performed in a 15 ml tube with 10 ml of Trizol.	Fresh tissue specimens were collected from the consented patients in the operating room and processed immediately after extraction to minimize RNA degradation. Liver tissue samples were collected in liquid nitrogen or RNA later solution (Ambion, Inc, Austin, TX), and stored at -80掳C until use.	total RNA	Trizol extraction of total RNA was performed according to the manufacturer's instructions.The precipitated product was further purified using RNeasy Mini Kit (Qiagen, CA).	biotin	Biotinylated cRNA were prepared according to the standard Affymetrix protocol from 6 ug total RNA (Expression Analysis Technical Manual, 2001, Affymetrix).	9606	Following fragmentation, 10 ug of cRNA were hybridized for 16 hr at 45C on the Affymetrix GeneChips. GeneChips were washed and stained in the Affymetrix Fluidics Station 400.	GeneChips were scanned using GeneChip庐 Scanner 3000 by Affymetrix.	Gene expression using RMA method	The CEL files from the two Affymetrix series were combined using the matchprobes package in the R programming environment. Thereafter, the RMA method in the R affy package was used to obtain probe set expression summaries.	GPL571	Kellie,J.,Archer	archer.43@osu.edu	(614) 247-6167	Division of Biostatistics	Ohio State University	1841 Neil Ave	Columbus	OH	43210	USA	ftp://ftp.ncbi.nlm.nih.gov/geo/samples/GSM358nnn/GSM358200/suppl/GSM358200.CEL.gz	22277	cirrhosisHCC
GSM358201	cirrhosis, biological rep 36	GSM358201	Public on Jan 08 2009	Jan 07 2009	Jan 07 2009	RNA	1	liver tissue with cirrhosis	Homo sapiens	Tissue: cirrhosis	Five mm frozen section slides were made and stained with H&E for Pathologist evaluation to determine tumor content. After Pathologist evaluation, normal/necrotic tissue was macrodissected. Twenty 20 mm sections were performed in a 15 ml tube with 10 ml of Trizol.	Fresh tissue specimens were collected from the consented patients in the operating room and processed immediately after extraction to minimize RNA degradation. Liver tissue samples were collected in liquid nitrogen or RNA later solution (Ambion, Inc, Austin, TX), and stored at -80掳C until use.	total RNA	Trizol extraction of total RNA was performed according to the manufacturer's instructions.The precipitated product was further purified using RNeasy Mini Kit (Qiagen, CA).	biotin	Biotinylated cRNA were prepared according to the standard Affymetrix protocol from 6 ug total RNA (Expression Analysis Technical Manual, 2001, Affymetrix).	9606	Following fragmentation, 10 ug of cRNA were hybridized for 16 hr at 45C on the Affymetrix GeneChips. GeneChips were washed and stained in the Affymetrix Fluidics Station 400.	GeneChips were scanned using GeneChip庐 Scanner 3000 by Affymetrix.	Gene expression using RMA method	The CEL files from the two Affymetrix series were combined using the matchprobes package in the R programming environment. Thereafter, the RMA method in the R affy package was used to obtain probe set expression summaries.	GPL571	Kellie,J.,Archer	archer.43@osu.edu	(614) 247-6167	Division of Biostatistics	Ohio State University	1841 Neil Ave	Columbus	OH	43210	USA	ftp://ftp.ncbi.nlm.nih.gov/geo/samples/GSM358nnn/GSM358201/suppl/GSM358201.CEL.gz	22277	cirrhosis
GSM358202	cirrhosisHCC, biological rep 2	GSM358202	Public on Jan 08 2009	Jan 07 2009	Jan 07 2009	RNA	1	liver tissue with cirrhosisHCC	Homo sapiens	Tissue: cirrhosisHCC	Five mm frozen section slides were made and stained with H&E for Pathologist evaluation to determine tumor content. After Pathologist evaluation, normal/necrotic tissue was macrodissected. Twenty 20 mm sections were performed in a 15 ml tube with 10 ml of Trizol.	Fresh tissue specimens were collected from the consented patients in the operating room and processed immediately after extraction to minimize RNA degradation. Liver tissue samples were collected in liquid nitrogen or RNA later solution (Ambion, Inc, Austin, TX), and stored at -80掳C until use.	total RNA	Trizol extraction of total RNA was performed according to the manufacturer's instructions.The precipitated product was further purified using RNeasy Mini Kit (Qiagen, CA).	biotin	Biotinylated cRNA were prepared according to the standard Affymetrix protocol from 6 ug total RNA (Expression Analysis Technical Manual, 2001, Affymetrix).	9606	Following fragmentation, 10 ug of cRNA were hybridized for 16 hr at 45C on the Affymetrix GeneChips. GeneChips were washed and stained in the Affymetrix Fluidics Station 400.	GeneChips were scanned using GeneChip庐 Scanner 3000 by Affymetrix.	Gene expression using RMA method	The CEL files from the two Affymetrix series were combined using the matchprobes package in the R programming environment. Thereafter, the RMA method in the R affy package was used to obtain probe set expression summaries.	GPL571	Kellie,J.,Archer	archer.43@osu.edu	(614) 247-6167	Division of Biostatistics	Ohio State University	1841 Neil Ave	Columbus	OH	43210	USA	ftp://ftp.ncbi.nlm.nih.gov/geo/samples/GSM358nnn/GSM358202/suppl/GSM358202.CEL.gz	22277	cirrhosisHCC
GSM358203	cirrhosis, biological rep 37	GSM358203	Public on Jan 08 2009	Jan 07 2009	Jan 07 2009	RNA	1	liver tissue with cirrhosis	Homo sapiens	Tissue: cirrhosis	Five mm frozen section slides were made and stained with H&E for Pathologist evaluation to determine tumor content. After Pathologist evaluation, normal/necrotic tissue was macrodissected. Twenty 20 mm sections were performed in a 15 ml tube with 10 ml of Trizol.	Fresh tissue specimens were collected from the consented patients in the operating room and processed immediately after extraction to minimize RNA degradation. Liver tissue samples were collected in liquid nitrogen or RNA later solution (Ambion, Inc, Austin, TX), and stored at -80掳C until use.	total RNA	Trizol extraction of total RNA was performed according to the manufacturer's instructions.The precipitated product was further purified using RNeasy Mini Kit (Qiagen, CA).	biotin	Biotinylated cRNA were prepared according to the standard Affymetrix protocol from 6 ug total RNA (Expression Analysis Technical Manual, 2001, Affymetrix).	9606	Following fragmentation, 10 ug of cRNA were hybridized for 16 hr at 45C on the Affymetrix GeneChips. GeneChips were washed and stained in the Affymetrix Fluidics Station 400.	GeneChips were scanned using GeneChip庐 Scanner 3000 by Affymetrix.	Gene expression using RMA method	The CEL files from the two Affymetrix series were combined using the matchprobes package in the R programming environment. Thereafter, the RMA method in the R affy package was used to obtain probe set expression summaries.	GPL571	Kellie,J.,Archer	archer.43@osu.edu	(614) 247-6167	Division of Biostatistics	Ohio State University	1841 Neil Ave	Columbus	OH	43210	USA	ftp://ftp.ncbi.nlm.nih.gov/geo/samples/GSM358nnn/GSM358203/suppl/GSM358203.CEL.gz	22277	cirrhosis
GSM358204	HCC, biological rep 46	GSM358204	Public on Jan 08 2009	Jan 07 2009	Jan 07 2009	RNA	1	liver tissue with HCC	Homo sapiens	Tissue: HCC	Five mm frozen section slides were made and stained with H&E for Pathologist evaluation to determine tumor content. After Pathologist evaluation, normal/necrotic tissue was macrodissected. Twenty 20 mm sections were performed in a 15 ml tube with 10 ml of Trizol.	Fresh tissue specimens were collected from the consented patients in the operating room and processed immediately after extraction to minimize RNA degradation. Liver tissue samples were collected in liquid nitrogen or RNA later solution (Ambion, Inc, Austin, TX), and stored at -80掳C until use.	total RNA	Trizol extraction of total RNA was performed according to the manufacturer's instructions.The precipitated product was further purified using RNeasy Mini Kit (Qiagen, CA).	biotin	Biotinylated cRNA were prepared according to the standard Affymetrix protocol from 6 ug total RNA (Expression Analysis Technical Manual, 2001, Affymetrix).	9606	Following fragmentation, 10 ug of cRNA were hybridized for 16 hr at 45C on the Affymetrix GeneChips. GeneChips were washed and stained in the Affymetrix Fluidics Station 400.	GeneChips were scanned using GeneChip庐 Scanner 3000 by Affymetrix.	Gene expression using RMA method	The CEL files from the two Affymetrix series were combined using the matchprobes package in the R programming environment. Thereafter, the RMA method in the R affy package was used to obtain probe set expression summaries.	GPL571	Kellie,J.,Archer	archer.43@osu.edu	(614) 247-6167	Division of Biostatistics	Ohio State University	1841 Neil Ave	Columbus	OH	43210	USA	ftp://ftp.ncbi.nlm.nih.gov/geo/samples/GSM358nnn/GSM358204/suppl/GSM358204.CEL.gz	22277	HCC
GSM358205	cirrhosis, biological rep 38	GSM358205	Public on Jan 08 2009	Jan 07 2009	Jan 07 2009	RNA	1	liver tissue with cirrhosis	Homo sapiens	Tissue: cirrhosis	Five mm frozen section slides were made and stained with H&E for Pathologist evaluation to determine tumor content. After Pathologist evaluation, normal/necrotic tissue was macrodissected. Twenty 20 mm sections were performed in a 15 ml tube with 10 ml of Trizol.	Fresh tissue specimens were collected from the consented patients in the operating room and processed immediately after extraction to minimize RNA degradation. Liver tissue samples were collected in liquid nitrogen or RNA later solution (Ambion, Inc, Austin, TX), and stored at -80掳C until use.	total RNA	Trizol extraction of total RNA was performed according to the manufacturer's instructions.The precipitated product was further purified using RNeasy Mini Kit (Qiagen, CA).	biotin	Biotinylated cRNA were prepared according to the standard Affymetrix protocol from 6 ug total RNA (Expression Analysis Technical Manual, 2001, Affymetrix).	9606	Following fragmentation, 10 ug of cRNA were hybridized for 16 hr at 45C on the Affymetrix GeneChips. GeneChips were washed and stained in the Affymetrix Fluidics Station 400.	GeneChips were scanned using GeneChip庐 Scanner 3000 by Affymetrix.	Gene expression using RMA method	The CEL files from the two Affymetrix series were combined using the matchprobes package in the R programming environment. Thereafter, the RMA method in the R affy package was used to obtain probe set expression summaries.	GPL571	Kellie,J.,Archer	archer.43@osu.edu	(614) 247-6167	Division of Biostatistics	Ohio State University	1841 Neil Ave	Columbus	OH	43210	USA	ftp://ftp.ncbi.nlm.nih.gov/geo/samples/GSM358nnn/GSM358205/suppl/GSM358205.CEL.gz	22277	cirrhosis
GSM358206	cirrhosis, biological rep 39	GSM358206	Public on Jan 08 2009	Jan 07 2009	Jan 07 2009	RNA	1	liver tissue with cirrhosis	Homo sapiens	Tissue: cirrhosis	Five mm frozen section slides were made and stained with H&E for Pathologist evaluation to determine tumor content. After Pathologist evaluation, normal/necrotic tissue was macrodissected. Twenty 20 mm sections were performed in a 15 ml tube with 10 ml of Trizol.	Fresh tissue specimens were collected from the consented patients in the operating room and processed immediately after extraction to minimize RNA degradation. Liver tissue samples were collected in liquid nitrogen or RNA later solution (Ambion, Inc, Austin, TX), and stored at -80掳C until use.	total RNA	Trizol extraction of total RNA was performed according to the manufacturer's instructions.The precipitated product was further purified using RNeasy Mini Kit (Qiagen, CA).	biotin	Biotinylated cRNA were prepared according to the standard Affymetrix protocol from 6 ug total RNA (Expression Analysis Technical Manual, 2001, Affymetrix).	9606	Following fragmentation, 10 ug of cRNA were hybridized for 16 hr at 45C on the Affymetrix GeneChips. GeneChips were washed and stained in the Affymetrix Fluidics Station 400.	GeneChips were scanned using GeneChip庐 Scanner 3000 by Affymetrix.	Gene expression using RMA method	The CEL files from the two Affymetrix series were combined using the matchprobes package in the R programming environment. Thereafter, the RMA method in the R affy package was used to obtain probe set expression summaries.	GPL571	Kellie,J.,Archer	archer.43@osu.edu	(614) 247-6167	Division of Biostatistics	Ohio State University	1841 Neil Ave	Columbus	OH	43210	USA	ftp://ftp.ncbi.nlm.nih.gov/geo/samples/GSM358nnn/GSM358206/suppl/GSM358206.CEL.gz	22277	cirrhosis
GSM358207	HCC, biological rep 47	GSM358207	Public on Jan 08 2009	Jan 07 2009	Jan 07 2009	RNA	1	liver tissue with HCC	Homo sapiens	Tissue: HCC	Five mm frozen section slides were made and stained with H&E for Pathologist evaluation to determine tumor content. After Pathologist evaluation, normal/necrotic tissue was macrodissected. Twenty 20 mm sections were performed in a 15 ml tube with 10 ml of Trizol.	Fresh tissue specimens were collected from the consented patients in the operating room and processed immediately after extraction to minimize RNA degradation. Liver tissue samples were collected in liquid nitrogen or RNA later solution (Ambion, Inc, Austin, TX), and stored at -80掳C until use.	total RNA	Trizol extraction of total RNA was performed according to the manufacturer's instructions.The precipitated product was further purified using RNeasy Mini Kit (Qiagen, CA).	biotin	Biotinylated cRNA were prepared according to the standard Affymetrix protocol from 6 ug total RNA (Expression Analysis Technical Manual, 2001, Affymetrix).	9606	Following fragmentation, 10 ug of cRNA were hybridized for 16 hr at 45C on the Affymetrix GeneChips. GeneChips were washed and stained in the Affymetrix Fluidics Station 400.	GeneChips were scanned using GeneChip庐 Scanner 3000 by Affymetrix.	Gene expression using RMA method	The CEL files from the two Affymetrix series were combined using the matchprobes package in the R programming environment. Thereafter, the RMA method in the R affy package was used to obtain probe set expression summaries.	GPL571	Kellie,J.,Archer	archer.43@osu.edu	(614) 247-6167	Division of Biostatistics	Ohio State University	1841 Neil Ave	Columbus	OH	43210	USA	ftp://ftp.ncbi.nlm.nih.gov/geo/samples/GSM358nnn/GSM358207/suppl/GSM358207.CEL.gz	22277	HCC
GSM358208	cirrhosis, biological rep 40	GSM358208	Public on Jan 08 2009	Jan 07 2009	Jan 07 2009	RNA	1	liver tissue with cirrhosis	Homo sapiens	Tissue: cirrhosis	Five mm frozen section slides were made and stained with H&E for Pathologist evaluation to determine tumor content. After Pathologist evaluation, normal/necrotic tissue was macrodissected. Twenty 20 mm sections were performed in a 15 ml tube with 10 ml of Trizol.	Fresh tissue specimens were collected from the consented patients in the operating room and processed immediately after extraction to minimize RNA degradation. Liver tissue samples were collected in liquid nitrogen or RNA later solution (Ambion, Inc, Austin, TX), and stored at -80掳C until use.	total RNA	Trizol extraction of total RNA was performed according to the manufacturer's instructions.The precipitated product was further purified using RNeasy Mini Kit (Qiagen, CA).	biotin	Biotinylated cRNA were prepared according to the standard Affymetrix protocol from 6 ug total RNA (Expression Analysis Technical Manual, 2001, Affymetrix).	9606	Following fragmentation, 10 ug of cRNA were hybridized for 16 hr at 45C on the Affymetrix GeneChips. GeneChips were washed and stained in the Affymetrix Fluidics Station 400.	GeneChips were scanned using GeneChip庐 Scanner 3000 by Affymetrix.	Gene expression using RMA method	The CEL files from the two Affymetrix series were combined using the matchprobes package in the R programming environment. Thereafter, the RMA method in the R affy package was used to obtain probe set expression summaries.	GPL571	Kellie,J.,Archer	archer.43@osu.edu	(614) 247-6167	Division of Biostatistics	Ohio State University	1841 Neil Ave	Columbus	OH	43210	USA	ftp://ftp.ncbi.nlm.nih.gov/geo/samples/GSM358nnn/GSM358208/suppl/GSM358208.CEL.gz	22277	cirrhosis
GSM358209	Normal, biological rep 1	GSM358209	Public on Jan 08 2009	Jan 07 2009	Jan 07 2009	RNA	1	Normal liver tissue	Homo sapiens	Tissue: Normal	Five mm frozen section slides were made and stained with H&E for Pathologist evaluation to determine tumor content. After Pathologist evaluation, normal/necrotic tissue was macrodissected. Twenty 20 mm sections were performed in a 15 ml tube with 10 ml of Trizol.	Fresh tissue specimens were collected from the consented patients in the operating room and processed immediately after extraction to minimize RNA degradation. Liver tissue samples were collected in liquid nitrogen or RNA later solution (Ambion, Inc, Austin, TX), and stored at -80掳C until use.	total RNA	Trizol extraction of total RNA was performed according to the manufacturer's instructions.The precipitated product was further purified using RNeasy Mini Kit (Qiagen, CA).	biotin	Biotinylated cRNA were prepared according to the standard Affymetrix protocol from 6 ug total RNA (Expression Analysis Technical Manual, 2001, Affymetrix).	9606	Following fragmentation, 10 ug of cRNA were hybridized for 16 hr at 45C on the Affymetrix GeneChips. GeneChips were washed and stained in the Affymetrix Fluidics Station 400.	GeneChips were scanned using GeneChip庐 Scanner 3000 by Affymetrix.	Gene expression using RMA method	The CEL files from the two Affymetrix series were combined using the matchprobes package in the R programming environment. Thereafter, the RMA method in the R affy package was used to obtain probe set expression summaries.	GPL571	Kellie,J.,Archer	archer.43@osu.edu	(614) 247-6167	Division of Biostatistics	Ohio State University	1841 Neil Ave	Columbus	OH	43210	USA	ftp://ftp.ncbi.nlm.nih.gov/geo/samples/GSM358nnn/GSM358209/suppl/GSM358209.CEL.gz	22277	Normal
GSM358210	Normal, biological rep 2	GSM358210	Public on Jan 08 2009	Jan 07 2009	Jan 07 2009	RNA	1	Normal liver tissue	Homo sapiens	Tissue: Normal	Five mm frozen section slides were made and stained with H&E for Pathologist evaluation to determine tumor content. After Pathologist evaluation, normal/necrotic tissue was macrodissected. Twenty 20 mm sections were performed in a 15 ml tube with 10 ml of Trizol.	Fresh tissue specimens were collected from the consented patients in the operating room and processed immediately after extraction to minimize RNA degradation. Liver tissue samples were collected in liquid nitrogen or RNA later solution (Ambion, Inc, Austin, TX), and stored at -80掳C until use.	total RNA	Trizol extraction of total RNA was performed according to the manufacturer's instructions.The precipitated product was further purified using RNeasy Mini Kit (Qiagen, CA).	biotin	Biotinylated cRNA were prepared according to the standard Affymetrix protocol from 6 ug total RNA (Expression Analysis Technical Manual, 2001, Affymetrix).	9606	Following fragmentation, 10 ug of cRNA were hybridized for 16 hr at 45C on the Affymetrix GeneChips. GeneChips were washed and stained in the Affymetrix Fluidics Station 400.	GeneChips were scanned using GeneChip庐 Scanner 3000 by Affymetrix.	Gene expression using RMA method	The CEL files from the two Affymetrix series were combined using the matchprobes package in the R programming environment. Thereafter, the RMA method in the R affy package was used to obtain probe set expression summaries.	GPL571	Kellie,J.,Archer	archer.43@osu.edu	(614) 247-6167	Division of Biostatistics	Ohio State University	1841 Neil Ave	Columbus	OH	43210	USA	ftp://ftp.ncbi.nlm.nih.gov/geo/samples/GSM358nnn/GSM358210/suppl/GSM358210.CEL.gz	22277	Normal
GSM358211	Normal, biological rep 3	GSM358211	Public on Jan 08 2009	Jan 07 2009	Jan 07 2009	RNA	1	Normal liver tissue	Homo sapiens	Tissue: Normal	Five mm frozen section slides were made and stained with H&E for Pathologist evaluation to determine tumor content. After Pathologist evaluation, normal/necrotic tissue was macrodissected. Twenty 20 mm sections were performed in a 15 ml tube with 10 ml of Trizol.	Fresh tissue specimens were collected from the consented patients in the operating room and processed immediately after extraction to minimize RNA degradation. Liver tissue samples were collected in liquid nitrogen or RNA later solution (Ambion, Inc, Austin, TX), and stored at -80掳C until use.	total RNA	Trizol extraction of total RNA was performed according to the manufacturer's instructions.The precipitated product was further purified using RNeasy Mini Kit (Qiagen, CA).	biotin	Biotinylated cRNA were prepared according to the standard Affymetrix protocol from 6 ug total RNA (Expression Analysis Technical Manual, 2001, Affymetrix).	9606	Following fragmentation, 10 ug of cRNA were hybridized for 16 hr at 45C on the Affymetrix GeneChips. GeneChips were washed and stained in the Affymetrix Fluidics Station 400.	GeneChips were scanned using GeneChip庐 Scanner 3000 by Affymetrix.	Gene expression using RMA method	The CEL files from the two Affymetrix series were combined using the matchprobes package in the R programming environment. Thereafter, the RMA method in the R affy package was used to obtain probe set expression summaries.	GPL571	Kellie,J.,Archer	archer.43@osu.edu	(614) 247-6167	Division of Biostatistics	Ohio State University	1841 Neil Ave	Columbus	OH	43210	USA	ftp://ftp.ncbi.nlm.nih.gov/geo/samples/GSM358nnn/GSM358211/suppl/GSM358211.CEL.gz	22277	Normal
GSM358212	Normal, biological rep 4	GSM358212	Public on Jan 08 2009	Jan 07 2009	Jan 07 2009	RNA	1	Normal liver tissue	Homo sapiens	Tissue: Normal	Five mm frozen section slides were made and stained with H&E for Pathologist evaluation to determine tumor content. After Pathologist evaluation, normal/necrotic tissue was macrodissected. Twenty 20 mm sections were performed in a 15 ml tube with 10 ml of Trizol.	Fresh tissue specimens were collected from the consented patients in the operating room and processed immediately after extraction to minimize RNA degradation. Liver tissue samples were collected in liquid nitrogen or RNA later solution (Ambion, Inc, Austin, TX), and stored at -80掳C until use.	total RNA	Trizol extraction of total RNA was performed according to the manufacturer's instructions.The precipitated product was further purified using RNeasy Mini Kit (Qiagen, CA).	biotin	Biotinylated cRNA were prepared according to the standard Affymetrix protocol from 6 ug total RNA (Expression Analysis Technical Manual, 2001, Affymetrix).	9606	Following fragmentation, 10 ug of cRNA were hybridized for 16 hr at 45C on the Affymetrix GeneChips. GeneChips were washed and stained in the Affymetrix Fluidics Station 400.	GeneChips were scanned using GeneChip庐 Scanner 3000 by Affymetrix.	Gene expression using RMA method	The CEL files from the two Affymetrix series were combined using the matchprobes package in the R programming environment. Thereafter, the RMA method in the R affy package was used to obtain probe set expression summaries.	GPL571	Kellie,J.,Archer	archer.43@osu.edu	(614) 247-6167	Division of Biostatistics	Ohio State University	1841 Neil Ave	Columbus	OH	43210	USA	ftp://ftp.ncbi.nlm.nih.gov/geo/samples/GSM358nnn/GSM358212/suppl/GSM358212.CEL.gz	22277	Normal
GSM358213	Normal, biological rep 5	GSM358213	Public on Jan 08 2009	Jan 07 2009	Jan 07 2009	RNA	1	Normal liver tissue	Homo sapiens	Tissue: Normal	Five mm frozen section slides were made and stained with H&E for Pathologist evaluation to determine tumor content. After Pathologist evaluation, normal/necrotic tissue was macrodissected. Twenty 20 mm sections were performed in a 15 ml tube with 10 ml of Trizol.	Fresh tissue specimens were collected from the consented patients in the operating room and processed immediately after extraction to minimize RNA degradation. Liver tissue samples were collected in liquid nitrogen or RNA later solution (Ambion, Inc, Austin, TX), and stored at -80掳C until use.	total RNA	Trizol extraction of total RNA was performed according to the manufacturer's instructions.The precipitated product was further purified using RNeasy Mini Kit (Qiagen, CA).	biotin	Biotinylated cRNA were prepared according to the standard Affymetrix protocol from 6 ug total RNA (Expression Analysis Technical Manual, 2001, Affymetrix).	9606	Following fragmentation, 10 ug of cRNA were hybridized for 16 hr at 45C on the Affymetrix GeneChips. GeneChips were washed and stained in the Affymetrix Fluidics Station 400.	GeneChips were scanned using GeneChip庐 Scanner 3000 by Affymetrix.	Gene expression using RMA method	The CEL files from the two Affymetrix series were combined using the matchprobes package in the R programming environment. Thereafter, the RMA method in the R affy package was used to obtain probe set expression summaries.	GPL571	Kellie,J.,Archer	archer.43@osu.edu	(614) 247-6167	Division of Biostatistics	Ohio State University	1841 Neil Ave	Columbus	OH	43210	USA	ftp://ftp.ncbi.nlm.nih.gov/geo/samples/GSM358nnn/GSM358213/suppl/GSM358213.CEL.gz	22277	Normal
GSM358214	Normal, biological rep 6	GSM358214	Public on Jan 08 2009	Jan 07 2009	Jan 07 2009	RNA	1	Normal liver tissue	Homo sapiens	Tissue: Normal	Five mm frozen section slides were made and stained with H&E for Pathologist evaluation to determine tumor content. After Pathologist evaluation, normal/necrotic tissue was macrodissected. Twenty 20 mm sections were performed in a 15 ml tube with 10 ml of Trizol.	Fresh tissue specimens were collected from the consented patients in the operating room and processed immediately after extraction to minimize RNA degradation. Liver tissue samples were collected in liquid nitrogen or RNA later solution (Ambion, Inc, Austin, TX), and stored at -80掳C until use.	total RNA	Trizol extraction of total RNA was performed according to the manufacturer's instructions.The precipitated product was further purified using RNeasy Mini Kit (Qiagen, CA).	biotin	Biotinylated cRNA were prepared according to the standard Affymetrix protocol from 6 ug total RNA (Expression Analysis Technical Manual, 2001, Affymetrix).	9606	Following fragmentation, 10 ug of cRNA were hybridized for 16 hr at 45C on the Affymetrix GeneChips. GeneChips were washed and stained in the Affymetrix Fluidics Station 400.	GeneChips were scanned using GeneChip庐 Scanner 3000 by Affymetrix.	Gene expression using RMA method	The CEL files from the two Affymetrix series were combined using the matchprobes package in the R programming environment. Thereafter, the RMA method in the R affy package was used to obtain probe set expression summaries.	GPL571	Kellie,J.,Archer	archer.43@osu.edu	(614) 247-6167	Division of Biostatistics	Ohio State University	1841 Neil Ave	Columbus	OH	43210	USA	ftp://ftp.ncbi.nlm.nih.gov/geo/samples/GSM358nnn/GSM358214/suppl/GSM358214.CEL.gz	22277	Normal
GSM358215	Normal, biological rep 7	GSM358215	Public on Jan 08 2009	Jan 07 2009	Jan 07 2009	RNA	1	Normal liver tissue	Homo sapiens	Tissue: Normal	Five mm frozen section slides were made and stained with H&E for Pathologist evaluation to determine tumor content. After Pathologist evaluation, normal/necrotic tissue was macrodissected. Twenty 20 mm sections were performed in a 15 ml tube with 10 ml of Trizol.	Fresh tissue specimens were collected from the consented patients in the operating room and processed immediately after extraction to minimize RNA degradation. Liver tissue samples were collected in liquid nitrogen or RNA later solution (Ambion, Inc, Austin, TX), and stored at -80掳C until use.	total RNA	Trizol extraction of total RNA was performed according to the manufacturer's instructions.The precipitated product was further purified using RNeasy Mini Kit (Qiagen, CA).	biotin	Biotinylated cRNA were prepared according to the standard Affymetrix protocol from 6 ug total RNA (Expression Analysis Technical Manual, 2001, Affymetrix).	9606	Following fragmentation, 10 ug of cRNA were hybridized for 16 hr at 45C on the Affymetrix GeneChips. GeneChips were washed and stained in the Affymetrix Fluidics Station 400.	GeneChips were scanned using GeneChip庐 Scanner 3000 by Affymetrix.	Gene expression using RMA method	The CEL files from the two Affymetrix series were combined using the matchprobes package in the R programming environment. Thereafter, the RMA method in the R affy package was used to obtain probe set expression summaries.	GPL571	Kellie,J.,Archer	archer.43@osu.edu	(614) 247-6167	Division of Biostatistics	Ohio State University	1841 Neil Ave	Columbus	OH	43210	USA	ftp://ftp.ncbi.nlm.nih.gov/geo/samples/GSM358nnn/GSM358215/suppl/GSM358215.CEL.gz	22277	Normal
GSM358216	Normal, biological rep 8	GSM358216	Public on Jan 08 2009	Jan 07 2009	Jan 07 2009	RNA	1	Normal liver tissue	Homo sapiens	Tissue: Normal	Five mm frozen section slides were made and stained with H&E for Pathologist evaluation to determine tumor content. After Pathologist evaluation, normal/necrotic tissue was macrodissected. Twenty 20 mm sections were performed in a 15 ml tube with 10 ml of Trizol.	Fresh tissue specimens were collected from the consented patients in the operating room and processed immediately after extraction to minimize RNA degradation. Liver tissue samples were collected in liquid nitrogen or RNA later solution (Ambion, Inc, Austin, TX), and stored at -80掳C until use.	total RNA	Trizol extraction of total RNA was performed according to the manufacturer's instructions.The precipitated product was further purified using RNeasy Mini Kit (Qiagen, CA).	biotin	Biotinylated cRNA were prepared according to the standard Affymetrix protocol from 6 ug total RNA (Expression Analysis Technical Manual, 2001, Affymetrix).	9606	Following fragmentation, 10 ug of cRNA were hybridized for 16 hr at 45C on the Affymetrix GeneChips. GeneChips were washed and stained in the Affymetrix Fluidics Station 400.	GeneChips were scanned using GeneChip庐 Scanner 3000 by Affymetrix.	Gene expression using RMA method	The CEL files from the two Affymetrix series were combined using the matchprobes package in the R programming environment. Thereafter, the RMA method in the R affy package was used to obtain probe set expression summaries.	GPL571	Kellie,J.,Archer	archer.43@osu.edu	(614) 247-6167	Division of Biostatistics	Ohio State University	1841 Neil Ave	Columbus	OH	43210	USA	ftp://ftp.ncbi.nlm.nih.gov/geo/samples/GSM358nnn/GSM358216/suppl/GSM358216.CEL.gz	22277	Normal
GSM358217	Normal, biological rep 9	GSM358217	Public on Jan 08 2009	Jan 07 2009	Jan 07 2009	RNA	1	Normal liver tissue	Homo sapiens	Tissue: Normal	Five mm frozen section slides were made and stained with H&E for Pathologist evaluation to determine tumor content. After Pathologist evaluation, normal/necrotic tissue was macrodissected. Twenty 20 mm sections were performed in a 15 ml tube with 10 ml of Trizol.	Fresh tissue specimens were collected from the consented patients in the operating room and processed immediately after extraction to minimize RNA degradation. Liver tissue samples were collected in liquid nitrogen or RNA later solution (Ambion, Inc, Austin, TX), and stored at -80掳C until use.	total RNA	Trizol extraction of total RNA was performed according to the manufacturer's instructions.The precipitated product was further purified using RNeasy Mini Kit (Qiagen, CA).	biotin	Biotinylated cRNA were prepared according to the standard Affymetrix protocol from 6 ug total RNA (Expression Analysis Technical Manual, 2001, Affymetrix).	9606	Following fragmentation, 10 ug of cRNA were hybridized for 16 hr at 45C on the Affymetrix GeneChips. GeneChips were washed and stained in the Affymetrix Fluidics Station 400.	GeneChips were scanned using GeneChip庐 Scanner 3000 by Affymetrix.	Gene expression using RMA method	The CEL files from the two Affymetrix series were combined using the matchprobes package in the R programming environment. Thereafter, the RMA method in the R affy package was used to obtain probe set expression summaries.	GPL571	Kellie,J.,Archer	archer.43@osu.edu	(614) 247-6167	Division of Biostatistics	Ohio State University	1841 Neil Ave	Columbus	OH	43210	USA	ftp://ftp.ncbi.nlm.nih.gov/geo/samples/GSM358nnn/GSM358217/suppl/GSM358217.CEL.gz	22277	Normal
GSM358218	Normal, biological rep 10	GSM358218	Public on Jan 08 2009	Jan 07 2009	Jan 07 2009	RNA	1	Normal liver tissue	Homo sapiens	Tissue: Normal	Five mm frozen section slides were made and stained with H&E for Pathologist evaluation to determine tumor content. After Pathologist evaluation, normal/necrotic tissue was macrodissected. Twenty 20 mm sections were performed in a 15 ml tube with 10 ml of Trizol.	Fresh tissue specimens were collected from the consented patients in the operating room and processed immediately after extraction to minimize RNA degradation. Liver tissue samples were collected in liquid nitrogen or RNA later solution (Ambion, Inc, Austin, TX), and stored at -80掳C until use.	total RNA	Trizol extraction of total RNA was performed according to the manufacturer's instructions.The precipitated product was further purified using RNeasy Mini Kit (Qiagen, CA).	biotin	Biotinylated cRNA were prepared according to the standard Affymetrix protocol from 6 ug total RNA (Expression Analysis Technical Manual, 2001, Affymetrix).	9606	Following fragmentation, 10 ug of cRNA were hybridized for 16 hr at 45C on the Affymetrix GeneChips. GeneChips were washed and stained in the Affymetrix Fluidics Station 400.	GeneChips were scanned using GeneChip庐 Scanner 3000 by Affymetrix.	Gene expression using RMA method	The CEL files from the two Affymetrix series were combined using the matchprobes package in the R programming environment. Thereafter, the RMA method in the R affy package was used to obtain probe set expression summaries.	GPL571	Kellie,J.,Archer	archer.43@osu.edu	(614) 247-6167	Division of Biostatistics	Ohio State University	1841 Neil Ave	Columbus	OH	43210	USA	ftp://ftp.ncbi.nlm.nih.gov/geo/samples/GSM358nnn/GSM358218/suppl/GSM358218.CEL.gz	22277	Normal
GSM358219	Normal, biological rep 11	GSM358219	Public on Jan 08 2009	Jan 07 2009	Jan 07 2009	RNA	1	Normal liver tissue	Homo sapiens	Tissue: Normal	Five mm frozen section slides were made and stained with H&E for Pathologist evaluation to determine tumor content. After Pathologist evaluation, normal/necrotic tissue was macrodissected. Twenty 20 mm sections were performed in a 15 ml tube with 10 ml of Trizol.	Fresh tissue specimens were collected from the consented patients in the operating room and processed immediately after extraction to minimize RNA degradation. Liver tissue samples were collected in liquid nitrogen or RNA later solution (Ambion, Inc, Austin, TX), and stored at -80掳C until use.	total RNA	Trizol extraction of total RNA was performed according to the manufacturer's instructions.The precipitated product was further purified using RNeasy Mini Kit (Qiagen, CA).	biotin	Biotinylated cRNA were prepared according to the standard Affymetrix protocol from 6 ug total RNA (Expression Analysis Technical Manual, 2001, Affymetrix).	9606	Following fragmentation, 10 ug of cRNA were hybridized for 16 hr at 45C on the Affymetrix GeneChips. GeneChips were washed and stained in the Affymetrix Fluidics Station 400.	GeneChips were scanned using GeneChip庐 Scanner 3000 by Affymetrix.	Gene expression using RMA method	The CEL files from the two Affymetrix series were combined using the matchprobes package in the R programming environment. Thereafter, the RMA method in the R affy package was used to obtain probe set expression summaries.	GPL571	Kellie,J.,Archer	archer.43@osu.edu	(614) 247-6167	Division of Biostatistics	Ohio State University	1841 Neil Ave	Columbus	OH	43210	USA	ftp://ftp.ncbi.nlm.nih.gov/geo/samples/GSM358nnn/GSM358219/suppl/GSM358219.CEL.gz	22277	Normal
GSM358220	Normal, biological rep 12	GSM358220	Public on Jan 08 2009	Jan 07 2009	Jan 07 2009	RNA	1	Normal liver tissue	Homo sapiens	Tissue: Normal	Five mm frozen section slides were made and stained with H&E for Pathologist evaluation to determine tumor content. After Pathologist evaluation, normal/necrotic tissue was macrodissected. Twenty 20 mm sections were performed in a 15 ml tube with 10 ml of Trizol.	Fresh tissue specimens were collected from the consented patients in the operating room and processed immediately after extraction to minimize RNA degradation. Liver tissue samples were collected in liquid nitrogen or RNA later solution (Ambion, Inc, Austin, TX), and stored at -80掳C until use.	total RNA	Trizol extraction of total RNA was performed according to the manufacturer's instructions.The precipitated product was further purified using RNeasy Mini Kit (Qiagen, CA).	biotin	Biotinylated cRNA were prepared according to the standard Affymetrix protocol from 6 ug total RNA (Expression Analysis Technical Manual, 2001, Affymetrix).	9606	Following fragmentation, 10 ug of cRNA were hybridized for 16 hr at 45C on the Affymetrix GeneChips. GeneChips were washed and stained in the Affymetrix Fluidics Station 400.	GeneChips were scanned using GeneChip庐 Scanner 3000 by Affymetrix.	Gene expression using RMA method	The CEL files from the two Affymetrix series were combined using the matchprobes package in the R programming environment. Thereafter, the RMA method in the R affy package was used to obtain probe set expression summaries.	GPL571	Kellie,J.,Archer	archer.43@osu.edu	(614) 247-6167	Division of Biostatistics	Ohio State University	1841 Neil Ave	Columbus	OH	43210	USA	ftp://ftp.ncbi.nlm.nih.gov/geo/samples/GSM358nnn/GSM358220/suppl/GSM358220.CEL.gz	22277	Normal
GSM358221	Normal, biological rep 13	GSM358221	Public on Jan 08 2009	Jan 07 2009	Jan 07 2009	RNA	1	Normal liver tissue	Homo sapiens	Tissue: Normal	Five mm frozen section slides were made and stained with H&E for Pathologist evaluation to determine tumor content. After Pathologist evaluation, normal/necrotic tissue was macrodissected. Twenty 20 mm sections were performed in a 15 ml tube with 10 ml of Trizol.	Fresh tissue specimens were collected from the consented patients in the operating room and processed immediately after extraction to minimize RNA degradation. Liver tissue samples were collected in liquid nitrogen or RNA later solution (Ambion, Inc, Austin, TX), and stored at -80掳C until use.	total RNA	Trizol extraction of total RNA was performed according to the manufacturer's instructions.The precipitated product was further purified using RNeasy Mini Kit (Qiagen, CA).	biotin	Biotinylated cRNA were prepared according to the standard Affymetrix protocol from 6 ug total RNA (Expression Analysis Technical Manual, 2001, Affymetrix).	9606	Following fragmentation, 10 ug of cRNA were hybridized for 16 hr at 45C on the Affymetrix GeneChips. GeneChips were washed and stained in the Affymetrix Fluidics Station 400.	GeneChips were scanned using GeneChip庐 Scanner 3000 by Affymetrix.	Gene expression using RMA method	The CEL files from the two Affymetrix series were combined using the matchprobes package in the R programming environment. Thereafter, the RMA method in the R affy package was used to obtain probe set expression summaries.	GPL571	Kellie,J.,Archer	archer.43@osu.edu	(614) 247-6167	Division of Biostatistics	Ohio State University	1841 Neil Ave	Columbus	OH	43210	USA	ftp://ftp.ncbi.nlm.nih.gov/geo/samples/GSM358nnn/GSM358221/suppl/GSM358221.CEL.gz	22277	Normal
GSM358222	Normal, biological rep 14	GSM358222	Public on Jan 08 2009	Jan 07 2009	Jan 07 2009	RNA	1	Normal liver tissue	Homo sapiens	Tissue: Normal	Five mm frozen section slides were made and stained with H&E for Pathologist evaluation to determine tumor content. After Pathologist evaluation, normal/necrotic tissue was macrodissected. Twenty 20 mm sections were performed in a 15 ml tube with 10 ml of Trizol.	Fresh tissue specimens were collected from the consented patients in the operating room and processed immediately after extraction to minimize RNA degradation. Liver tissue samples were collected in liquid nitrogen or RNA later solution (Ambion, Inc, Austin, TX), and stored at -80掳C until use.	total RNA	Trizol extraction of total RNA was performed according to the manufacturer's instructions.The precipitated product was further purified using RNeasy Mini Kit (Qiagen, CA).	biotin	Biotinylated cRNA were prepared according to the standard Affymetrix protocol from 6 ug total RNA (Expression Analysis Technical Manual, 2001, Affymetrix).	9606	Following fragmentation, 10 ug of cRNA were hybridized for 16 hr at 45C on the Affymetrix GeneChips. GeneChips were washed and stained in the Affymetrix Fluidics Station 400.	GeneChips were scanned using GeneChip庐 Scanner 3000 by Affymetrix.	Gene expression using RMA method	The CEL files from the two Affymetrix series were combined using the matchprobes package in the R programming environment. Thereafter, the RMA method in the R affy package was used to obtain probe set expression summaries.	GPL571	Kellie,J.,Archer	archer.43@osu.edu	(614) 247-6167	Division of Biostatistics	Ohio State University	1841 Neil Ave	Columbus	OH	43210	USA	ftp://ftp.ncbi.nlm.nih.gov/geo/samples/GSM358nnn/GSM358222/suppl/GSM358222.CEL.gz	22277	Normal
GSM358223	Normal, biological rep 15	GSM358223	Public on Jan 08 2009	Jan 07 2009	Jan 07 2009	RNA	1	Normal liver tissue	Homo sapiens	Tissue: Normal	Five mm frozen section slides were made and stained with H&E for Pathologist evaluation to determine tumor content. After Pathologist evaluation, normal/necrotic tissue was macrodissected. Twenty 20 mm sections were performed in a 15 ml tube with 10 ml of Trizol.	Fresh tissue specimens were collected from the consented patients in the operating room and processed immediately after extraction to minimize RNA degradation. Liver tissue samples were collected in liquid nitrogen or RNA later solution (Ambion, Inc, Austin, TX), and stored at -80掳C until use.	total RNA	Trizol extraction of total RNA was performed according to the manufacturer's instructions.The precipitated product was further purified using RNeasy Mini Kit (Qiagen, CA).	biotin	Biotinylated cRNA were prepared according to the standard Affymetrix protocol from 6 ug total RNA (Expression Analysis Technical Manual, 2001, Affymetrix).	9606	Following fragmentation, 10 ug of cRNA were hybridized for 16 hr at 45C on the Affymetrix GeneChips. GeneChips were washed and stained in the Affymetrix Fluidics Station 400.	GeneChips were scanned using GeneChip庐 Scanner 3000 by Affymetrix.	Gene expression using RMA method	The CEL files from the two Affymetrix series were combined using the matchprobes package in the R programming environment. Thereafter, the RMA method in the R affy package was used to obtain probe set expression summaries.	GPL571	Kellie,J.,Archer	archer.43@osu.edu	(614) 247-6167	Division of Biostatistics	Ohio State University	1841 Neil Ave	Columbus	OH	43210	USA	ftp://ftp.ncbi.nlm.nih.gov/geo/samples/GSM358nnn/GSM358223/suppl/GSM358223.CEL.gz	22277	Normal
GSM358224	Normal, biological rep 16	GSM358224	Public on Jan 08 2009	Jan 07 2009	Jan 07 2009	RNA	1	Normal liver tissue	Homo sapiens	Tissue: Normal	Five mm frozen section slides were made and stained with H&E for Pathologist evaluation to determine tumor content. After Pathologist evaluation, normal/necrotic tissue was macrodissected. Twenty 20 mm sections were performed in a 15 ml tube with 10 ml of Trizol.	Fresh tissue specimens were collected from the consented patients in the operating room and processed immediately after extraction to minimize RNA degradation. Liver tissue samples were collected in liquid nitrogen or RNA later solution (Ambion, Inc, Austin, TX), and stored at -80掳C until use.	total RNA	Trizol extraction of total RNA was performed according to the manufacturer's instructions.The precipitated product was further purified using RNeasy Mini Kit (Qiagen, CA).	biotin	Biotinylated cRNA were prepared according to the standard Affymetrix protocol from 6 ug total RNA (Expression Analysis Technical Manual, 2001, Affymetrix).	9606	Following fragmentation, 10 ug of cRNA were hybridized for 16 hr at 45C on the Affymetrix GeneChips. GeneChips were washed and stained in the Affymetrix Fluidics Station 400.	GeneChips were scanned using GeneChip庐 Scanner 3000 by Affymetrix.	Gene expression using RMA method	The CEL files from the two Affymetrix series were combined using the matchprobes package in the R programming environment. Thereafter, the RMA method in the R affy package was used to obtain probe set expression summaries.	GPL571	Kellie,J.,Archer	archer.43@osu.edu	(614) 247-6167	Division of Biostatistics	Ohio State University	1841 Neil Ave	Columbus	OH	43210	USA	ftp://ftp.ncbi.nlm.nih.gov/geo/samples/GSM358nnn/GSM358224/suppl/GSM358224.CEL.gz	22277	Normal
GSM358225	Normal, biological rep 17	GSM358225	Public on Jan 08 2009	Jan 07 2009	Jan 07 2009	RNA	1	Normal liver tissue	Homo sapiens	Tissue: Normal	Five mm frozen section slides were made and stained with H&E for Pathologist evaluation to determine tumor content. After Pathologist evaluation, normal/necrotic tissue was macrodissected. Twenty 20 mm sections were performed in a 15 ml tube with 10 ml of Trizol.	Fresh tissue specimens were collected from the consented patients in the operating room and processed immediately after extraction to minimize RNA degradation. Liver tissue samples were collected in liquid nitrogen or RNA later solution (Ambion, Inc, Austin, TX), and stored at -80掳C until use.	total RNA	Trizol extraction of total RNA was performed according to the manufacturer's instructions.The precipitated product was further purified using RNeasy Mini Kit (Qiagen, CA).	biotin	Biotinylated cRNA were prepared according to the standard Affymetrix protocol from 6 ug total RNA (Expression Analysis Technical Manual, 2001, Affymetrix).	9606	Following fragmentation, 10 ug of cRNA were hybridized for 16 hr at 45C on the Affymetrix GeneChips. GeneChips were washed and stained in the Affymetrix Fluidics Station 400.	GeneChips were scanned using GeneChip庐 Scanner 3000 by Affymetrix.	Gene expression using RMA method	The CEL files from the two Affymetrix series were combined using the matchprobes package in the R programming environment. Thereafter, the RMA method in the R affy package was used to obtain probe set expression summaries.	GPL571	Kellie,J.,Archer	archer.43@osu.edu	(614) 247-6167	Division of Biostatistics	Ohio State University	1841 Neil Ave	Columbus	OH	43210	USA	ftp://ftp.ncbi.nlm.nih.gov/geo/samples/GSM358nnn/GSM358225/suppl/GSM358225.CEL.gz	22277	Normal
GSM358226	Normal, biological rep 18	GSM358226	Public on Jan 08 2009	Jan 07 2009	Jan 07 2009	RNA	1	Normal liver tissue	Homo sapiens	Tissue: Normal	Five mm frozen section slides were made and stained with H&E for Pathologist evaluation to determine tumor content. After Pathologist evaluation, normal/necrotic tissue was macrodissected. Twenty 20 mm sections were performed in a 15 ml tube with 10 ml of Trizol.	Fresh tissue specimens were collected from the consented patients in the operating room and processed immediately after extraction to minimize RNA degradation. Liver tissue samples were collected in liquid nitrogen or RNA later solution (Ambion, Inc, Austin, TX), and stored at -80掳C until use.	total RNA	Trizol extraction of total RNA was performed according to the manufacturer's instructions.The precipitated product was further purified using RNeasy Mini Kit (Qiagen, CA).	biotin	Biotinylated cRNA were prepared according to the standard Affymetrix protocol from 6 ug total RNA (Expression Analysis Technical Manual, 2001, Affymetrix).	9606	Following fragmentation, 10 ug of cRNA were hybridized for 16 hr at 45C on the Affymetrix GeneChips. GeneChips were washed and stained in the Affymetrix Fluidics Station 400.	GeneChips were scanned using GeneChip庐 Scanner 3000 by Affymetrix.	Gene expression using RMA method	The CEL files from the two Affymetrix series were combined using the matchprobes package in the R programming environment. Thereafter, the RMA method in the R affy package was used to obtain probe set expression summaries.	GPL571	Kellie,J.,Archer	archer.43@osu.edu	(614) 247-6167	Division of Biostatistics	Ohio State University	1841 Neil Ave	Columbus	OH	43210	USA	ftp://ftp.ncbi.nlm.nih.gov/geo/samples/GSM358nnn/GSM358226/suppl/GSM358226.CEL.gz	22277	Normal
GSM358227	Normal, biological rep 19	GSM358227	Public on Jan 08 2009	Jan 07 2009	Jan 07 2009	RNA	1	Normal liver tissue	Homo sapiens	Tissue: Normal	Five mm frozen section slides were made and stained with H&E for Pathologist evaluation to determine tumor content. After Pathologist evaluation, normal/necrotic tissue was macrodissected. Twenty 20 mm sections were performed in a 15 ml tube with 10 ml of Trizol.	Fresh tissue specimens were collected from the consented patients in the operating room and processed immediately after extraction to minimize RNA degradation. Liver tissue samples were collected in liquid nitrogen or RNA later solution (Ambion, Inc, Austin, TX), and stored at -80掳C until use.	total RNA	Trizol extraction of total RNA was performed according to the manufacturer's instructions.The precipitated product was further purified using RNeasy Mini Kit (Qiagen, CA).	biotin	Biotinylated cRNA were prepared according to the standard Affymetrix protocol from 6 ug total RNA (Expression Analysis Technical Manual, 2001, Affymetrix).	9606	Following fragmentation, 10 ug of cRNA were hybridized for 16 hr at 45C on the Affymetrix GeneChips. GeneChips were washed and stained in the Affymetrix Fluidics Station 400.	GeneChips were scanned using GeneChip庐 Scanner 3000 by Affymetrix.	Gene expression using RMA method	The CEL files from the two Affymetrix series were combined using the matchprobes package in the R programming environment. Thereafter, the RMA method in the R affy package was used to obtain probe set expression summaries.	GPL571	Kellie,J.,Archer	archer.43@osu.edu	(614) 247-6167	Division of Biostatistics	Ohio State University	1841 Neil Ave	Columbus	OH	43210	USA	ftp://ftp.ncbi.nlm.nih.gov/geo/samples/GSM358nnn/GSM358227/suppl/GSM358227.CEL.gz	22277	Normal
GSM358103	HCC, biological rep 1	GSM358103	Public on Jan 08 2009	Jan 07 2009	Jan 21 2009	RNA	1	liver tissue with HCC	Homo sapiens	Tissue: HCC	Five mm frozen section slides were made and stained with H&E for Pathologist evaluation to determine tumor content. After Pathologist evaluation, normal/necrotic tissue was macrodissected. Twenty 20 mm sections were performed in a 15 ml tube with 10 ml of Trizol.	Fresh tissue specimens were collected from the consented patients in the operating room and processed immediately after extraction to minimize RNA degradation. Liver tissue samples were collected in liquid nitrogen or RNA later solution (Ambion, Inc, Austin, TX), and stored at -80掳C until use.	total RNA	Trizol extraction of total RNA was performed according to the manufacturer's instructions.The precipitated product was further purified using RNeasy Mini Kit (Qiagen, CA).	biotin	Biotinylated cRNA were prepared according to the standard Affymetrix protocol from 6 ug total RNA (Expression Analysis Technical Manual, 2001, Affymetrix).	9606	Following fragmentation, 10 ug of cRNA were hybridized for 16 hr at 45C on the Affymetrix GeneChips. GeneChips were washed and stained in the Affymetrix Fluidics Station 400.	GeneChips were scanned using GeneChip庐 Scanner 3000 by Affymetrix.	Gene expression using RMA method	The CEL files from the two Affymetrix series were combined using the matchprobes package in the R programming environment. Thereafter, the RMA method in the R affy package was used to obtain probe set expression summaries.	GPL96	Kellie,J.,Archer	archer.43@osu.edu	(614) 247-6167	Division of Biostatistics	Ohio State University	1841 Neil Ave	Columbus	OH	43210	USA	ftp://ftp.ncbi.nlm.nih.gov/geo/samples/GSM358nnn/GSM358103/suppl/GSM358103.CEL.gz	22283	HCC
GSM358104	HCC, biological rep 2	GSM358104	Public on Jan 08 2009	Jan 07 2009	Jan 21 2009	RNA	1	liver tissue with HCC	Homo sapiens	Tissue: HCC	Five mm frozen section slides were made and stained with H&E for Pathologist evaluation to determine tumor content. After Pathologist evaluation, normal/necrotic tissue was macrodissected. Twenty 20 mm sections were performed in a 15 ml tube with 10 ml of Trizol.	Fresh tissue specimens were collected from the consented patients in the operating room and processed immediately after extraction to minimize RNA degradation. Liver tissue samples were collected in liquid nitrogen or RNA later solution (Ambion, Inc, Austin, TX), and stored at -80掳C until use.	total RNA	Trizol extraction of total RNA was performed according to the manufacturer's instructions.The precipitated product was further purified using RNeasy Mini Kit (Qiagen, CA).	biotin	Biotinylated cRNA were prepared according to the standard Affymetrix protocol from 6 ug total RNA (Expression Analysis Technical Manual, 2001, Affymetrix).	9606	Following fragmentation, 10 ug of cRNA were hybridized for 16 hr at 45C on the Affymetrix GeneChips. GeneChips were washed and stained in the Affymetrix Fluidics Station 400.	GeneChips were scanned using GeneChip庐 Scanner 3000 by Affymetrix.	Gene expression using RMA method	The CEL files from the two Affymetrix series were combined using the matchprobes package in the R programming environment. Thereafter, the RMA method in the R affy package was used to obtain probe set expression summaries.	GPL96	Kellie,J.,Archer	archer.43@osu.edu	(614) 247-6167	Division of Biostatistics	Ohio State University	1841 Neil Ave	Columbus	OH	43210	USA	ftp://ftp.ncbi.nlm.nih.gov/geo/samples/GSM358nnn/GSM358104/suppl/GSM358104.CEL.gz	22283	HCC
GSM358105	HCC, biological rep 3	GSM358105	Public on Jan 08 2009	Jan 07 2009	Jan 21 2009	RNA	1	liver tissue with HCC	Homo sapiens	Tissue: HCC	Five mm frozen section slides were made and stained with H&E for Pathologist evaluation to determine tumor content. After Pathologist evaluation, normal/necrotic tissue was macrodissected. Twenty 20 mm sections were performed in a 15 ml tube with 10 ml of Trizol.	Fresh tissue specimens were collected from the consented patients in the operating room and processed immediately after extraction to minimize RNA degradation. Liver tissue samples were collected in liquid nitrogen or RNA later solution (Ambion, Inc, Austin, TX), and stored at -80掳C until use.	total RNA	Trizol extraction of total RNA was performed according to the manufacturer's instructions.The precipitated product was further purified using RNeasy Mini Kit (Qiagen, CA).	biotin	Biotinylated cRNA were prepared according to the standard Affymetrix protocol from 6 ug total RNA (Expression Analysis Technical Manual, 2001, Affymetrix).	9606	Following fragmentation, 10 ug of cRNA were hybridized for 16 hr at 45C on the Affymetrix GeneChips. GeneChips were washed and stained in the Affymetrix Fluidics Station 400.	GeneChips were scanned using GeneChip庐 Scanner 3000 by Affymetrix.	Gene expression using RMA method	The CEL files from the two Affymetrix series were combined using the matchprobes package in the R programming environment. Thereafter, the RMA method in the R affy package was used to obtain probe set expression summaries.	GPL96	Kellie,J.,Archer	archer.43@osu.edu	(614) 247-6167	Division of Biostatistics	Ohio State University	1841 Neil Ave	Columbus	OH	43210	USA	ftp://ftp.ncbi.nlm.nih.gov/geo/samples/GSM358nnn/GSM358105/suppl/GSM358105.CEL.gz	22283	HCC
GSM358106	HCC, biological rep 4	GSM358106	Public on Jan 08 2009	Jan 07 2009	Jan 21 2009	RNA	1	liver tissue with HCC	Homo sapiens	Tissue: HCC	Five mm frozen section slides were made and stained with H&E for Pathologist evaluation to determine tumor content. After Pathologist evaluation, normal/necrotic tissue was macrodissected. Twenty 20 mm sections were performed in a 15 ml tube with 10 ml of Trizol.	Fresh tissue specimens were collected from the consented patients in the operating room and processed immediately after extraction to minimize RNA degradation. Liver tissue samples were collected in liquid nitrogen or RNA later solution (Ambion, Inc, Austin, TX), and stored at -80掳C until use.	total RNA	Trizol extraction of total RNA was performed according to the manufacturer's instructions.The precipitated product was further purified using RNeasy Mini Kit (Qiagen, CA).	biotin	Biotinylated cRNA were prepared according to the standard Affymetrix protocol from 6 ug total RNA (Expression Analysis Technical Manual, 2001, Affymetrix).	9606	Following fragmentation, 10 ug of cRNA were hybridized for 16 hr at 45C on the Affymetrix GeneChips. GeneChips were washed and stained in the Affymetrix Fluidics Station 400.	GeneChips were scanned using GeneChip庐 Scanner 3000 by Affymetrix.	Gene expression using RMA method	The CEL files from the two Affymetrix series were combined using the matchprobes package in the R programming environment. Thereafter, the RMA method in the R affy package was used to obtain probe set expression summaries.	GPL96	Kellie,J.,Archer	archer.43@osu.edu	(614) 247-6167	Division of Biostatistics	Ohio State University	1841 Neil Ave	Columbus	OH	43210	USA	ftp://ftp.ncbi.nlm.nih.gov/geo/samples/GSM358nnn/GSM358106/suppl/GSM358106.CEL.gz	22283	HCC
GSM358107	HCC, biological rep 5	GSM358107	Public on Jan 08 2009	Jan 07 2009	Jan 21 2009	RNA	1	liver tissue with HCC	Homo sapiens	Tissue: HCC	Five mm frozen section slides were made and stained with H&E for Pathologist evaluation to determine tumor content. After Pathologist evaluation, normal/necrotic tissue was macrodissected. Twenty 20 mm sections were performed in a 15 ml tube with 10 ml of Trizol.	Fresh tissue specimens were collected from the consented patients in the operating room and processed immediately after extraction to minimize RNA degradation. Liver tissue samples were collected in liquid nitrogen or RNA later solution (Ambion, Inc, Austin, TX), and stored at -80掳C until use.	total RNA	Trizol extraction of total RNA was performed according to the manufacturer's instructions.The precipitated product was further purified using RNeasy Mini Kit (Qiagen, CA).	biotin	Biotinylated cRNA were prepared according to the standard Affymetrix protocol from 6 ug total RNA (Expression Analysis Technical Manual, 2001, Affymetrix).	9606	Following fragmentation, 10 ug of cRNA were hybridized for 16 hr at 45C on the Affymetrix GeneChips. GeneChips were washed and stained in the Affymetrix Fluidics Station 400.	GeneChips were scanned using GeneChip庐 Scanner 3000 by Affymetrix.	Gene expression using RMA method	The CEL files from the two Affymetrix series were combined using the matchprobes package in the R programming environment. Thereafter, the RMA method in the R affy package was used to obtain probe set expression summaries.	GPL96	Kellie,J.,Archer	archer.43@osu.edu	(614) 247-6167	Division of Biostatistics	Ohio State University	1841 Neil Ave	Columbus	OH	43210	USA	ftp://ftp.ncbi.nlm.nih.gov/geo/samples/GSM358nnn/GSM358107/suppl/GSM358107.CEL.gz	22283	HCC
GSM358108	HCC, biological rep 6	GSM358108	Public on Jan 08 2009	Jan 07 2009	Jan 21 2009	RNA	1	liver tissue with HCC	Homo sapiens	Tissue: HCC	Five mm frozen section slides were made and stained with H&E for Pathologist evaluation to determine tumor content. After Pathologist evaluation, normal/necrotic tissue was macrodissected. Twenty 20 mm sections were performed in a 15 ml tube with 10 ml of Trizol.	Fresh tissue specimens were collected from the consented patients in the operating room and processed immediately after extraction to minimize RNA degradation. Liver tissue samples were collected in liquid nitrogen or RNA later solution (Ambion, Inc, Austin, TX), and stored at -80掳C until use.	total RNA	Trizol extraction of total RNA was performed according to the manufacturer's instructions.The precipitated product was further purified using RNeasy Mini Kit (Qiagen, CA).	biotin	Biotinylated cRNA were prepared according to the standard Affymetrix protocol from 6 ug total RNA (Expression Analysis Technical Manual, 2001, Affymetrix).	9606	Following fragmentation, 10 ug of cRNA were hybridized for 16 hr at 45C on the Affymetrix GeneChips. GeneChips were washed and stained in the Affymetrix Fluidics Station 400.	GeneChips were scanned using GeneChip庐 Scanner 3000 by Affymetrix.	Gene expression using RMA method	The CEL files from the two Affymetrix series were combined using the matchprobes package in the R programming environment. Thereafter, the RMA method in the R affy package was used to obtain probe set expression summaries.	GPL96	Kellie,J.,Archer	archer.43@osu.edu	(614) 247-6167	Division of Biostatistics	Ohio State University	1841 Neil Ave	Columbus	OH	43210	USA	ftp://ftp.ncbi.nlm.nih.gov/geo/samples/GSM358nnn/GSM358108/suppl/GSM358108.CEL.gz	22283	HCC
GSM358109	HCC, biological rep 7	GSM358109	Public on Jan 08 2009	Jan 07 2009	Jan 21 2009	RNA	1	liver tissue with HCC	Homo sapiens	Tissue: HCC	Five mm frozen section slides were made and stained with H&E for Pathologist evaluation to determine tumor content. After Pathologist evaluation, normal/necrotic tissue was macrodissected. Twenty 20 mm sections were performed in a 15 ml tube with 10 ml of Trizol.	Fresh tissue specimens were collected from the consented patients in the operating room and processed immediately after extraction to minimize RNA degradation. Liver tissue samples were collected in liquid nitrogen or RNA later solution (Ambion, Inc, Austin, TX), and stored at -80掳C until use.	total RNA	Trizol extraction of total RNA was performed according to the manufacturer's instructions.The precipitated product was further purified using RNeasy Mini Kit (Qiagen, CA).	biotin	Biotinylated cRNA were prepared according to the standard Affymetrix protocol from 6 ug total RNA (Expression Analysis Technical Manual, 2001, Affymetrix).	9606	Following fragmentation, 10 ug of cRNA were hybridized for 16 hr at 45C on the Affymetrix GeneChips. GeneChips were washed and stained in the Affymetrix Fluidics Station 400.	GeneChips were scanned using GeneChip庐 Scanner 3000 by Affymetrix.	Gene expression using RMA method	The CEL files from the two Affymetrix series were combined using the matchprobes package in the R programming environment. Thereafter, the RMA method in the R affy package was used to obtain probe set expression summaries.	GPL96	Kellie,J.,Archer	archer.43@osu.edu	(614) 247-6167	Division of Biostatistics	Ohio State University	1841 Neil Ave	Columbus	OH	43210	USA	ftp://ftp.ncbi.nlm.nih.gov/geo/samples/GSM358nnn/GSM358109/suppl/GSM358109.CEL.gz	22283	HCC
GSM358110	HCC, biological rep 8	GSM358110	Public on Jan 08 2009	Jan 07 2009	Jan 21 2009	RNA	1	liver tissue with HCC	Homo sapiens	Tissue: HCC	Five mm frozen section slides were made and stained with H&E for Pathologist evaluation to determine tumor content. After Pathologist evaluation, normal/necrotic tissue was macrodissected. Twenty 20 mm sections were performed in a 15 ml tube with 10 ml of Trizol.	Fresh tissue specimens were collected from the consented patients in the operating room and processed immediately after extraction to minimize RNA degradation. Liver tissue samples were collected in liquid nitrogen or RNA later solution (Ambion, Inc, Austin, TX), and stored at -80掳C until use.	total RNA	Trizol extraction of total RNA was performed according to the manufacturer's instructions.The precipitated product was further purified using RNeasy Mini Kit (Qiagen, CA).	biotin	Biotinylated cRNA were prepared according to the standard Affymetrix protocol from 6 ug total RNA (Expression Analysis Technical Manual, 2001, Affymetrix).	9606	Following fragmentation, 10 ug of cRNA were hybridized for 16 hr at 45C on the Affymetrix GeneChips. GeneChips were washed and stained in the Affymetrix Fluidics Station 400.	GeneChips were scanned using GeneChip庐 Scanner 3000 by Affymetrix.	Gene expression using RMA method	The CEL files from the two Affymetrix series were combined using the matchprobes package in the R programming environment. Thereafter, the RMA method in the R affy package was used to obtain probe set expression summaries.	GPL96	Kellie,J.,Archer	archer.43@osu.edu	(614) 247-6167	Division of Biostatistics	Ohio State University	1841 Neil Ave	Columbus	OH	43210	USA	ftp://ftp.ncbi.nlm.nih.gov/geo/samples/GSM358nnn/GSM358110/suppl/GSM358110.CEL.gz	22283	HCC
GSM358111	HCC, biological rep 9	GSM358111	Public on Jan 08 2009	Jan 07 2009	Jan 21 2009	RNA	1	liver tissue with HCC	Homo sapiens	Tissue: HCC	Five mm frozen section slides were made and stained with H&E for Pathologist evaluation to determine tumor content. After Pathologist evaluation, normal/necrotic tissue was macrodissected. Twenty 20 mm sections were performed in a 15 ml tube with 10 ml of Trizol.	Fresh tissue specimens were collected from the consented patients in the operating room and processed immediately after extraction to minimize RNA degradation. Liver tissue samples were collected in liquid nitrogen or RNA later solution (Ambion, Inc, Austin, TX), and stored at -80掳C until use.	total RNA	Trizol extraction of total RNA was performed according to the manufacturer's instructions.The precipitated product was further purified using RNeasy Mini Kit (Qiagen, CA).	biotin	Biotinylated cRNA were prepared according to the standard Affymetrix protocol from 6 ug total RNA (Expression Analysis Technical Manual, 2001, Affymetrix).	9606	Following fragmentation, 10 ug of cRNA were hybridized for 16 hr at 45C on the Affymetrix GeneChips. GeneChips were washed and stained in the Affymetrix Fluidics Station 400.	GeneChips were scanned using GeneChip庐 Scanner 3000 by Affymetrix.	Gene expression using RMA method	The CEL files from the two Affymetrix series were combined using the matchprobes package in the R programming environment. Thereafter, the RMA method in the R affy package was used to obtain probe set expression summaries.	GPL96	Kellie,J.,Archer	archer.43@osu.edu	(614) 247-6167	Division of Biostatistics	Ohio State University	1841 Neil Ave	Columbus	OH	43210	USA	ftp://ftp.ncbi.nlm.nih.gov/geo/samples/GSM358nnn/GSM358111/suppl/GSM358111.CEL.gz	22283	HCC

## Sheet: GSE164760_metadata
	title	geo_accession	status	submission_date	last_update_date	type	channel_count	source_name_ch1	organism_ch1	characteristics_ch1	molecule_ch1	extract_protocol_ch1	label_ch1	label_protocol_ch1	taxid_ch1	hyb_protocol	scan_protocol	data_processing	platform_id	contact_name	contact_institute	contact_address	contact_city	contact_state	contact_zip/postal_code	contact_country	supplementary_file	data_row_count	tissue:ch1
GSM5018268	Liver_Healthy_1	GSM5018268	Public on Jun 29 2021	Jan 13 2021	Jun 29 2021	RNA	1	C6	Homo sapiens	tissue: Healthy liver	total RNA	50ng of total mRNA was isolated from FFPE samples using the miRNeasy FFPE kit (Qiagen). The Qiacube system (Qiagen) was used to automatize the extraction process. DNA FFPE kits (Qiagen).	biotin	Double-stranded cDNAs were synthesized from total RNA through reverse transcription with an oligo-dT primer containing the T7 RNA polymerase promoter and double strand conversion using the cDNA Synthesis System. Biotin-labeled cRNA was generated from the cDNA.	9606	Total mRNA was prepared for hybridization using the GeneChip 3鈥?IVT Pico Kit assay (Thermo Fisher) following the manufacturer鈥檚 protocols. Samples were hybridized to the Human Genome U219 Array (Affymetrix) also following the manufacturer protocols.	Array hybridization, washing and scanning were performed according to the manufacturer鈥檚 recommendations.	Gene expression profiles that passed the quality control were submitted to the GenePattern ExpressionFileCreator Module20 to generate the final dataset. In this last step, the background was corrected with the Robust Multi-array Average (RMA) algorithm and data were normalized using quantiles.	GPL13667	Marta,,Piqu茅	IDIBAPS	Rossell贸, 153	Barcelona	Barcelona	8036	Spain	ftp://ftp.ncbi.nlm.nih.gov/geo/samples/GSM5018nnn/GSM5018268/suppl/GSM5018268_C6_240718_C09.CEL.gz	49386	Healthy liver
GSM5018269	Liver_Healthy_2	GSM5018269	Public on Jun 29 2021	Jan 13 2021	Jun 29 2021	RNA	1	C10	Homo sapiens	tissue: Healthy liver	total RNA	50ng of total mRNA was isolated from FFPE samples using the miRNeasy FFPE kit (Qiagen). The Qiacube system (Qiagen) was used to automatize the extraction process. DNA FFPE kits (Qiagen).	biotin	Double-stranded cDNAs were synthesized from total RNA through reverse transcription with an oligo-dT primer containing the T7 RNA polymerase promoter and double strand conversion using the cDNA Synthesis System. Biotin-labeled cRNA was generated from the cDNA.	9606	Total mRNA was prepared for hybridization using the GeneChip 3鈥?IVT Pico Kit assay (Thermo Fisher) following the manufacturer鈥檚 protocols. Samples were hybridized to the Human Genome U219 Array (Affymetrix) also following the manufacturer protocols.	Array hybridization, washing and scanning were performed according to the manufacturer鈥檚 recommendations.	Gene expression profiles that passed the quality control were submitted to the GenePattern ExpressionFileCreator Module20 to generate the final dataset. In this last step, the background was corrected with the Robust Multi-array Average (RMA) algorithm and data were normalized using quantiles.	GPL13667	Marta,,Piqu茅	IDIBAPS	Rossell贸, 153	Barcelona	Barcelona	8036	Spain	ftp://ftp.ncbi.nlm.nih.gov/geo/samples/GSM5018nnn/GSM5018269/suppl/GSM5018269_C10_240718_E09.CEL.gz	49386	Healthy liver
GSM5018270	Liver_Healthy_3	GSM5018270	Public on Jun 29 2021	Jan 13 2021	Jun 29 2021	RNA	1	CF3	Homo sapiens	tissue: Healthy liver	total RNA	50ng of total mRNA was isolated from FFPE samples using the miRNeasy FFPE kit (Qiagen). The Qiacube system (Qiagen) was used to automatize the extraction process. DNA FFPE kits (Qiagen).	biotin	Double-stranded cDNAs were synthesized from total RNA through reverse transcription with an oligo-dT primer containing the T7 RNA polymerase promoter and double strand conversion using the cDNA Synthesis System. Biotin-labeled cRNA was generated from the cDNA.	9606	Total mRNA was prepared for hybridization using the GeneChip 3鈥?IVT Pico Kit assay (Thermo Fisher) following the manufacturer鈥檚 protocols. Samples were hybridized to the Human Genome U219 Array (Affymetrix) also following the manufacturer protocols.	Array hybridization, washing and scanning were performed according to the manufacturer鈥檚 recommendations.	Gene expression profiles that passed the quality control were submitted to the GenePattern ExpressionFileCreator Module20 to generate the final dataset. In this last step, the background was corrected with the Robust Multi-array Average (RMA) algorithm and data were normalized using quantiles.	GPL13667	Marta,,Piqu茅	IDIBAPS	Rossell贸, 153	Barcelona	Barcelona	8036	Spain	ftp://ftp.ncbi.nlm.nih.gov/geo/samples/GSM5018nnn/GSM5018270/suppl/GSM5018270_p-CF3_060818_A05.CEL.gz	49386	Healthy liver
GSM5018271	Liver_Healthy_4	GSM5018271	Public on Jun 29 2021	Jan 13 2021	Jun 29 2021	RNA	1	CF4	Homo sapiens	tissue: Healthy liver	total RNA	50ng of total mRNA was isolated from FFPE samples using the miRNeasy FFPE kit (Qiagen). The Qiacube system (Qiagen) was used to automatize the extraction process. DNA FFPE kits (Qiagen).	biotin	Double-stranded cDNAs were synthesized from total RNA through reverse transcription with an oligo-dT primer containing the T7 RNA polymerase promoter and double strand conversion using the cDNA Synthesis System. Biotin-labeled cRNA was generated from the cDNA.	9606	Total mRNA was prepared for hybridization using the GeneChip 3鈥?IVT Pico Kit assay (Thermo Fisher) following the manufacturer鈥檚 protocols. Samples were hybridized to the Human Genome U219 Array (Affymetrix) also following the manufacturer protocols.	Array hybridization, washing and scanning were performed according to the manufacturer鈥檚 recommendations.	Gene expression profiles that passed the quality control were submitted to the GenePattern ExpressionFileCreator Module20 to generate the final dataset. In this last step, the background was corrected with the Robust Multi-array Average (RMA) algorithm and data were normalized using quantiles.	GPL13667	Marta,,Piqu茅	IDIBAPS	Rossell贸, 153	Barcelona	Barcelona	8036	Spain	ftp://ftp.ncbi.nlm.nih.gov/geo/samples/GSM5018nnn/GSM5018271/suppl/GSM5018271_p-CF4_060818_B05.CEL.gz	49386	Healthy liver
GSM5018272	Liver_Healthy_5	GSM5018272	Public on Jun 29 2021	Jan 13 2021	Jun 29 2021	RNA	1	CF6	Homo sapiens	tissue: Healthy liver	total RNA	50ng of total mRNA was isolated from FFPE samples using the miRNeasy FFPE kit (Qiagen). The Qiacube system (Qiagen) was used to automatize the extraction process. DNA FFPE kits (Qiagen).	biotin	Double-stranded cDNAs were synthesized from total RNA through reverse transcription with an oligo-dT primer containing the T7 RNA polymerase promoter and double strand conversion using the cDNA Synthesis System. Biotin-labeled cRNA was generated from the cDNA.	9606	Total mRNA was prepared for hybridization using the GeneChip 3鈥?IVT Pico Kit assay (Thermo Fisher) following the manufacturer鈥檚 protocols. Samples were hybridized to the Human Genome U219 Array (Affymetrix) also following the manufacturer protocols.	Array hybridization, washing and scanning were performed according to the manufacturer鈥檚 recommendations.	Gene expression profiles that passed the quality control were submitted to the GenePattern ExpressionFileCreator Module20 to generate the final dataset. In this last step, the background was corrected with the Robust Multi-array Average (RMA) algorithm and data were normalized using quantiles.	GPL13667	Marta,,Piqu茅	IDIBAPS	Rossell贸, 153	Barcelona	Barcelona	8036	Spain	ftp://ftp.ncbi.nlm.nih.gov/geo/samples/GSM5018nnn/GSM5018272/suppl/GSM5018272_p-CF6_060818_D05.CEL.gz	49386	Healthy liver
GSM5018273	Liver_Healthy_6	GSM5018273	Public on Jun 29 2021	Jan 13 2021	Jun 29 2021	RNA	1	CF7	Homo sapiens	tissue: Healthy liver	total RNA	50ng of total mRNA was isolated from FFPE samples using the miRNeasy FFPE kit (Qiagen). The Qiacube system (Qiagen) was used to automatize the extraction process. DNA FFPE kits (Qiagen).	biotin	Double-stranded cDNAs were synthesized from total RNA through reverse transcription with an oligo-dT primer containing the T7 RNA polymerase promoter and double strand conversion using the cDNA Synthesis System. Biotin-labeled cRNA was generated from the cDNA.	9606	Total mRNA was prepared for hybridization using the GeneChip 3鈥?IVT Pico Kit assay (Thermo Fisher) following the manufacturer鈥檚 protocols. Samples were hybridized to the Human Genome U219 Array (Affymetrix) also following the manufacturer protocols.	Array hybridization, washing and scanning were performed according to the manufacturer鈥檚 recommendations.	Gene expression profiles that passed the quality control were submitted to the GenePattern ExpressionFileCreator Module20 to generate the final dataset. In this last step, the background was corrected with the Robust Multi-array Average (RMA) algorithm and data were normalized using quantiles.	GPL13667	Marta,,Piqu茅	IDIBAPS	Rossell贸, 153	Barcelona	Barcelona	8036	Spain	ftp://ftp.ncbi.nlm.nih.gov/geo/samples/GSM5018nnn/GSM5018273/suppl/GSM5018273_p-CF7_060818_E05.CEL.gz	49386	Healthy liver
GSM5018274	Liver_Cirrhotic_1	GSM5018274	Public on Jun 29 2021	Jan 13 2021	Jun 29 2021	RNA	1	M244	Homo sapiens	tissue: Cirrhotic liver	total RNA	50ng of total mRNA was isolated from FFPE samples using the miRNeasy FFPE kit (Qiagen). The Qiacube system (Qiagen) was used to automatize the extraction process. DNA FFPE kits (Qiagen).	biotin	Double-stranded cDNAs were synthesized from total RNA through reverse transcription with an oligo-dT primer containing the T7 RNA polymerase promoter and double strand conversion using the cDNA Synthesis System. Biotin-labeled cRNA was generated from the cDNA.	9606	Total mRNA was prepared for hybridization using the GeneChip 3鈥?IVT Pico Kit assay (Thermo Fisher) following the manufacturer鈥檚 protocols. Samples were hybridized to the Human Genome U219 Array (Affymetrix) also following the manufacturer protocols.	Array hybridization, washing and scanning were performed according to the manufacturer鈥檚 recommendations.	Gene expression profiles that passed the quality control were submitted to the GenePattern ExpressionFileCreator Module20 to generate the final dataset. In this last step, the background was corrected with the Robust Multi-array Average (RMA) algorithm and data were normalized using quantiles.	GPL13667	Marta,,Piqu茅	IDIBAPS	Rossell贸, 153	Barcelona	Barcelona	8036	Spain	ftp://ftp.ncbi.nlm.nih.gov/geo/samples/GSM5018nnn/GSM5018274/suppl/GSM5018274_M244_060818_D07.CEL.gz	49386	Cirrhotic liver
GSM5018275	Liver_Cirrhotic_2	GSM5018275	Public on Jun 29 2021	Jan 13 2021	Jun 29 2021	RNA	1	M312	Homo sapiens	tissue: Cirrhotic liver	total RNA	50ng of total mRNA was isolated from FFPE samples using the miRNeasy FFPE kit (Qiagen). The Qiacube system (Qiagen) was used to automatize the extraction process. DNA FFPE kits (Qiagen).	biotin	Double-stranded cDNAs were synthesized from total RNA through reverse transcription with an oligo-dT primer containing the T7 RNA polymerase promoter and double strand conversion using the cDNA Synthesis System. Biotin-labeled cRNA was generated from the cDNA.	9606	Total mRNA was prepared for hybridization using the GeneChip 3鈥?IVT Pico Kit assay (Thermo Fisher) following the manufacturer鈥檚 protocols. Samples were hybridized to the Human Genome U219 Array (Affymetrix) also following the manufacturer protocols.	Array hybridization, washing and scanning were performed according to the manufacturer鈥檚 recommendations.	Gene expression profiles that passed the quality control were submitted to the GenePattern ExpressionFileCreator Module20 to generate the final dataset. In this last step, the background was corrected with the Robust Multi-array Average (RMA) algorithm and data were normalized using quantiles.	GPL13667	Marta,,Piqu茅	IDIBAPS	Rossell贸, 153	Barcelona	Barcelona	8036	Spain	ftp://ftp.ncbi.nlm.nih.gov/geo/samples/GSM5018nnn/GSM5018275/suppl/GSM5018275_M312_060818_E07.CEL.gz	49386	Cirrhotic liver
GSM5018276	Liver_Cirrhotic_3	GSM5018276	Public on Jun 29 2021	Jan 13 2021	Jun 29 2021	RNA	1	M326	Homo sapiens	tissue: Cirrhotic liver	total RNA	50ng of total mRNA was isolated from FFPE samples using the miRNeasy FFPE kit (Qiagen). The Qiacube system (Qiagen) was used to automatize the extraction process. DNA FFPE kits (Qiagen).	biotin	Double-stranded cDNAs were synthesized from total RNA through reverse transcription with an oligo-dT primer containing the T7 RNA polymerase promoter and double strand conversion using the cDNA Synthesis System. Biotin-labeled cRNA was generated from the cDNA.	9606	Total mRNA was prepared for hybridization using the GeneChip 3鈥?IVT Pico Kit assay (Thermo Fisher) following the manufacturer鈥檚 protocols. Samples were hybridized to the Human Genome U219 Array (Affymetrix) also following the manufacturer protocols.	Array hybridization, washing and scanning were performed according to the manufacturer鈥檚 recommendations.	Gene expression profiles that passed the quality control were submitted to the GenePattern ExpressionFileCreator Module20 to generate the final dataset. In this last step, the background was corrected with the Robust Multi-array Average (RMA) algorithm and data were normalized using quantiles.	GPL13667	Marta,,Piqu茅	IDIBAPS	Rossell贸, 153	Barcelona	Barcelona	8036	Spain	ftp://ftp.ncbi.nlm.nih.gov/geo/samples/GSM5018nnn/GSM5018276/suppl/GSM5018276_M326_060818_F07.CEL.gz	49386	Cirrhotic liver
GSM5018277	Liver_Cirrhotic_4	GSM5018277	Public on Jun 29 2021	Jan 13 2021	Jun 29 2021	RNA	1	M504	Homo sapiens	tissue: Cirrhotic liver	total RNA	50ng of total mRNA was isolated from FFPE samples using the miRNeasy FFPE kit (Qiagen). The Qiacube system (Qiagen) was used to automatize the extraction process. DNA FFPE kits (Qiagen).	biotin	Double-stranded cDNAs were synthesized from total RNA through reverse transcription with an oligo-dT primer containing the T7 RNA polymerase promoter and double strand conversion using the cDNA Synthesis System. Biotin-labeled cRNA was generated from the cDNA.	9606	Total mRNA was prepared for hybridization using the GeneChip 3鈥?IVT Pico Kit assay (Thermo Fisher) following the manufacturer鈥檚 protocols. Samples were hybridized to the Human Genome U219 Array (Affymetrix) also following the manufacturer protocols.	Array hybridization, washing and scanning were performed according to the manufacturer鈥檚 recommendations.	Gene expression profiles that passed the quality control were submitted to the GenePattern ExpressionFileCreator Module20 to generate the final dataset. In this last step, the background was corrected with the Robust Multi-array Average (RMA) algorithm and data were normalized using quantiles.	GPL13667	Marta,,Piqu茅	IDIBAPS	Rossell贸, 153	Barcelona	Barcelona	8036	Spain	ftp://ftp.ncbi.nlm.nih.gov/geo/samples/GSM5018nnn/GSM5018277/suppl/GSM5018277_M504_060818_A09.CEL.gz	49386	Cirrhotic liver
GSM5018278	Liver_Cirrhotic_5	GSM5018278	Public on Jun 29 2021	Jan 13 2021	Jun 29 2021	RNA	1	M532	Homo sapiens	tissue: Cirrhotic liver	total RNA	50ng of total mRNA was isolated from FFPE samples using the miRNeasy FFPE kit (Qiagen). The Qiacube system (Qiagen) was used to automatize the extraction process. DNA FFPE kits (Qiagen).	biotin	Double-stranded cDNAs were synthesized from total RNA through reverse transcription with an oligo-dT primer containing the T7 RNA polymerase promoter and double strand conversion using the cDNA Synthesis System. Biotin-labeled cRNA was generated from the cDNA.	9606	Total mRNA was prepared for hybridization using the GeneChip 3鈥?IVT Pico Kit assay (Thermo Fisher) following the manufacturer鈥檚 protocols. Samples were hybridized to the Human Genome U219 Array (Affymetrix) also following the manufacturer protocols.	Array hybridization, washing and scanning were performed according to the manufacturer鈥檚 recommendations.	Gene expression profiles that passed the quality control were submitted to the GenePattern ExpressionFileCreator Module20 to generate the final dataset. In this last step, the background was corrected with the Robust Multi-array Average (RMA) algorithm and data were normalized using quantiles.	GPL13667	Marta,,Piqu茅	IDIBAPS	Rossell贸, 153	Barcelona	Barcelona	8036	Spain	ftp://ftp.ncbi.nlm.nih.gov/geo/samples/GSM5018nnn/GSM5018278/suppl/GSM5018278_M532_060818_B09.CEL.gz	49386	Cirrhotic liver
GSM5018279	Liver_Cirrhotic_6	GSM5018279	Public on Jun 29 2021	Jan 13 2021	Jun 29 2021	RNA	1	M582	Homo sapiens	tissue: Cirrhotic liver	total RNA	50ng of total mRNA was isolated from FFPE samples using the miRNeasy FFPE kit (Qiagen). The Qiacube system (Qiagen) was used to automatize the extraction process. DNA FFPE kits (Qiagen).	biotin	Double-stranded cDNAs were synthesized from total RNA through reverse transcription with an oligo-dT primer containing the T7 RNA polymerase promoter and double strand conversion using the cDNA Synthesis System. Biotin-labeled cRNA was generated from the cDNA.	9606	Total mRNA was prepared for hybridization using the GeneChip 3鈥?IVT Pico Kit assay (Thermo Fisher) following the manufacturer鈥檚 protocols. Samples were hybridized to the Human Genome U219 Array (Affymetrix) also following the manufacturer protocols.	Array hybridization, washing and scanning were performed according to the manufacturer鈥檚 recommendations.	Gene expression profiles that passed the quality control were submitted to the GenePattern ExpressionFileCreator Module20 to generate the final dataset. In this last step, the background was corrected with the Robust Multi-array Average (RMA) algorithm and data were normalized using quantiles.	GPL13667	Marta,,Piqu茅	IDIBAPS	Rossell贸, 153	Barcelona	Barcelona	8036	Spain	ftp://ftp.ncbi.nlm.nih.gov/geo/samples/GSM5018nnn/GSM5018279/suppl/GSM5018279_M582_060818_D09.CEL.gz	49386	Cirrhotic liver
GSM5018280	Liver_Cirrhotic_7	GSM5018280	Public on Jun 29 2021	Jan 13 2021	Jun 29 2021	RNA	1	M634	Homo sapiens	tissue: Cirrhotic liver	total RNA	50ng of total mRNA was isolated from FFPE samples using the miRNeasy FFPE kit (Qiagen). The Qiacube system (Qiagen) was used to automatize the extraction process. DNA FFPE kits (Qiagen).	biotin	Double-stranded cDNAs were synthesized from total RNA through reverse transcription with an oligo-dT primer containing the T7 RNA polymerase promoter and double strand conversion using the cDNA Synthesis System. Biotin-labeled cRNA was generated from the cDNA.	9606	Total mRNA was prepared for hybridization using the GeneChip 3鈥?IVT Pico Kit assay (Thermo Fisher) following the manufacturer鈥檚 protocols. Samples were hybridized to the Human Genome U219 Array (Affymetrix) also following the manufacturer protocols.	Array hybridization, washing and scanning were performed according to the manufacturer鈥檚 recommendations.	Gene expression profiles that passed the quality control were submitted to the GenePattern ExpressionFileCreator Module20 to generate the final dataset. In this last step, the background was corrected with the Robust Multi-array Average (RMA) algorithm and data were normalized using quantiles.	GPL13667	Marta,,Piqu茅	IDIBAPS	Rossell贸, 153	Barcelona	Barcelona	8036	Spain	ftp://ftp.ncbi.nlm.nih.gov/geo/samples/GSM5018nnn/GSM5018280/suppl/GSM5018280_M634_060818_G09.CEL.gz	49386	Cirrhotic liver
GSM5018281	Liver_Cirrhotic_8	GSM5018281	Public on Jun 29 2021	Jan 13 2021	Jun 29 2021	RNA	1	M672	Homo sapiens	tissue: Cirrhotic liver	total RNA	50ng of total mRNA was isolated from FFPE samples using the miRNeasy FFPE kit (Qiagen). The Qiacube system (Qiagen) was used to automatize the extraction process. DNA FFPE kits (Qiagen).	biotin	Double-stranded cDNAs were synthesized from total RNA through reverse transcription with an oligo-dT primer containing the T7 RNA polymerase promoter and double strand conversion using the cDNA Synthesis System. Biotin-labeled cRNA was generated from the cDNA.	9606	Total mRNA was prepared for hybridization using the GeneChip 3鈥?IVT Pico Kit assay (Thermo Fisher) following the manufacturer鈥檚 protocols. Samples were hybridized to the Human Genome U219 Array (Affymetrix) also following the manufacturer protocols.	Array hybridization, washing and scanning were performed according to the manufacturer鈥檚 recommendations.	Gene expression profiles that passed the quality control were submitted to the GenePattern ExpressionFileCreator Module20 to generate the final dataset. In this last step, the background was corrected with the Robust Multi-array Average (RMA) algorithm and data were normalized using quantiles.	GPL13667	Marta,,Piqu茅	IDIBAPS	Rossell贸, 153	Barcelona	Barcelona	8036	Spain	ftp://ftp.ncbi.nlm.nih.gov/geo/samples/GSM5018nnn/GSM5018281/suppl/GSM5018281_M672_060818_H09.CEL.gz	49386	Cirrhotic liver

## Sheet: GSE49541_metadata
	title	geo_accession	status	submission_date	last_update_date	type	channel_count	source_name_ch1	organism_ch1	characteristics_ch1	characteristics_ch1.1	molecule_ch1	extract_protocol_ch1	label_ch1	label_protocol_ch1	taxid_ch1	hyb_protocol	scan_protocol	description	data_processing	platform_id	contact_name	contact_email	contact_department	contact_institute	contact_address	contact_city	contact_state	contact_zip/postal_code	contact_country	supplementary_file	data_row_count	Stage:ch1	tissue:ch1
GSM789112	NAFLD liver biopsy tissue 15010	GSM789112	Public on Aug 30 2013	Aug 31 2011	Aug 30 2013	RNA	1	NAFLD liver biopsy tissue	Homo sapiens	Stage: mild (fibrosis stage 0-1)	tissue: liver	total RNA	Qiagen Micro Kit according to manufacturer's instructions	biotin	Ambion MessageAmp Premier as described by the manufacturer	9606	Affymetrix GeneChip hybridization Oven 645	Affymetrix GeneChip Scanner 7G	Gene expression data from mild NAFLD patient	GC-RMA	GPL570	Cynthia,,Moylan	cynthia.moylan@duke.edu	Gastroenterology	Duke University Medical Center	595 LaSalle Street, GSRB1, DUMC 3256	Durham	NC	27710	USA	ftp://ftp.ncbi.nlm.nih.gov/geo/samples/GSM789nnn/GSM789112/suppl/GSM789112.CEL.gz	54675	mild (fibrosis stage 0-1)	liver
GSM789113	NAFLD liver biopsy tissue 15012	GSM789113	Public on Aug 30 2013	Aug 31 2011	Aug 30 2013	RNA	1	NAFLD liver biopsy tissue	Homo sapiens	Stage: mild (fibrosis stage 0-1)	tissue: liver	total RNA	Qiagen Micro Kit according to manufacturer's instructions	biotin	Ambion MessageAmp Premier as described by the manufacturer	9606	Affymetrix GeneChip hybridization Oven 645	Affymetrix GeneChip Scanner 7G	Gene expression data from mild NAFLD patient	GC-RMA	GPL570	Cynthia,,Moylan	cynthia.moylan@duke.edu	Gastroenterology	Duke University Medical Center	595 LaSalle Street, GSRB1, DUMC 3256	Durham	NC	27710	USA	ftp://ftp.ncbi.nlm.nih.gov/geo/samples/GSM789nnn/GSM789113/suppl/GSM789113.CEL.gz	54675	mild (fibrosis stage 0-1)	liver
GSM789114	NAFLD liver biopsy tissue 15022	GSM789114	Public on Aug 30 2013	Aug 31 2011	Aug 30 2013	RNA	1	NAFLD liver biopsy tissue	Homo sapiens	Stage: mild (fibrosis stage 0-1)	tissue: liver	total RNA	Qiagen Micro Kit according to manufacturer's instructions	biotin	Ambion MessageAmp Premier as described by the manufacturer	9606	Affymetrix GeneChip hybridization Oven 645	Affymetrix GeneChip Scanner 7G	Gene expression data from mild NAFLD patient	GC-RMA	GPL570	Cynthia,,Moylan	cynthia.moylan@duke.edu	Gastroenterology	Duke University Medical Center	595 LaSalle Street, GSRB1, DUMC 3256	Durham	NC	27710	USA	ftp://ftp.ncbi.nlm.nih.gov/geo/samples/GSM789nnn/GSM789114/suppl/GSM789114.CEL.gz	54675	mild (fibrosis stage 0-1)	liver
GSM789116	NAFLD liver biopsy tissue 15029	GSM789116	Public on Aug 30 2013	Aug 31 2011	Aug 30 2013	RNA	1	NAFLD liver biopsy tissue	Homo sapiens	Stage: mild (fibrosis stage 0-1)	tissue: liver	total RNA	Qiagen Micro Kit according to manufacturer's instructions	biotin	Ambion MessageAmp Premier as described by the manufacturer	9606	Affymetrix GeneChip hybridization Oven 645	Affymetrix GeneChip Scanner 7G	Gene expression data from mild NAFLD patient	GC-RMA	GPL570	Cynthia,,Moylan	cynthia.moylan@duke.edu	Gastroenterology	Duke University Medical Center	595 LaSalle Street, GSRB1, DUMC 3256	Durham	NC	27710	USA	ftp://ftp.ncbi.nlm.nih.gov/geo/samples/GSM789nnn/GSM789116/suppl/GSM789116.CEL.gz	54675	mild (fibrosis stage 0-1)	liver
GSM789117	NAFLD liver biopsy tissue 15066	GSM789117	Public on Aug 30 2013	Aug 31 2011	Aug 30 2013	RNA	1	NAFLD liver biopsy tissue	Homo sapiens	Stage: mild (fibrosis stage 0-1)	tissue: liver	total RNA	Qiagen Micro Kit according to manufacturer's instructions	biotin	Ambion MessageAmp Premier as described by the manufacturer	9606	Affymetrix GeneChip hybridization Oven 645	Affymetrix GeneChip Scanner 7G	Gene expression data from mild NAFLD patient	GC-RMA	GPL570	Cynthia,,Moylan	cynthia.moylan@duke.edu	Gastroenterology	Duke University Medical Center	595 LaSalle Street, GSRB1, DUMC 3256	Durham	NC	27710	USA	ftp://ftp.ncbi.nlm.nih.gov/geo/samples/GSM789nnn/GSM789117/suppl/GSM789117.CEL.gz	54675	mild (fibrosis stage 0-1)	liver
GSM789118	NAFLD liver biopsy tissue 15079	GSM789118	Public on Aug 30 2013	Aug 31 2011	Aug 30 2013	RNA	1	NAFLD liver biopsy tissue	Homo sapiens	Stage: mild (fibrosis stage 0-1)	tissue: liver	total RNA	Qiagen Micro Kit according to manufacturer's instructions	biotin	Ambion MessageAmp Premier as described by the manufacturer	9606	Affymetrix GeneChip hybridization Oven 645	Affymetrix GeneChip Scanner 7G	Gene expression data from mild NAFLD patient	GC-RMA	GPL570	Cynthia,,Moylan	cynthia.moylan@duke.edu	Gastroenterology	Duke University Medical Center	595 LaSalle Street, GSRB1, DUMC 3256	Durham	NC	27710	USA	ftp://ftp.ncbi.nlm.nih.gov/geo/samples/GSM789nnn/GSM789118/suppl/GSM789118.CEL.gz	54675	mild (fibrosis stage 0-1)	liver
GSM789120	NAFLD liver biopsy tissue 15103	GSM789120	Public on Aug 30 2013	Aug 31 2011	Aug 30 2013	RNA	1	NAFLD liver biopsy tissue	Homo sapiens	Stage: mild (fibrosis stage 0-1)	tissue: liver	total RNA	Qiagen Micro Kit according to manufacturer's instructions	biotin	Ambion MessageAmp Premier as described by the manufacturer	9606	Affymetrix GeneChip hybridization Oven 645	Affymetrix GeneChip Scanner 7G	Gene expression data from mild NAFLD patient	GC-RMA	GPL570	Cynthia,,Moylan	cynthia.moylan@duke.edu	Gastroenterology	Duke University Medical Center	595 LaSalle Street, GSRB1, DUMC 3256	Durham	NC	27710	USA	ftp://ftp.ncbi.nlm.nih.gov/geo/samples/GSM789nnn/GSM789120/suppl/GSM789120.CEL.gz	54675	mild (fibrosis stage 0-1)	liver
GSM789121	NAFLD liver biopsy tissue 15170	GSM789121	Public on Aug 30 2013	Aug 31 2011	Aug 30 2013	RNA	1	NAFLD liver biopsy tissue	Homo sapiens	Stage: mild (fibrosis stage 0-1)	tissue: liver	total RNA	Qiagen Micro Kit according to manufacturer's instructions	biotin	Ambion MessageAmp Premier as described by the manufacturer	9606	Affymetrix GeneChip hybridization Oven 645	Affymetrix GeneChip Scanner 7G	Gene expression data from mild NAFLD patient	GC-RMA	GPL570	Cynthia,,Moylan	cynthia.moylan@duke.edu	Gastroenterology	Duke University Medical Center	595 LaSalle Street, GSRB1, DUMC 3256	Durham	NC	27710	USA	ftp://ftp.ncbi.nlm.nih.gov/geo/samples/GSM789nnn/GSM789121/suppl/GSM789121.CEL.gz	54675	mild (fibrosis stage 0-1)	liver
GSM789126	NAFLD liver biopsy tissue 15238	GSM789126	Public on Aug 30 2013	Aug 31 2011	Aug 30 2013	RNA	1	NAFLD liver biopsy tissue	Homo sapiens	Stage: mild (fibrosis stage 0-1)	tissue: liver	total RNA	Qiagen Micro Kit according to manufacturer's instructions	biotin	Ambion MessageAmp Premier as described by the manufacturer	9606	Affymetrix GeneChip hybridization Oven 645	Affymetrix GeneChip Scanner 7G	Gene expression data from mild NAFLD patient	GC-RMA	GPL570	Cynthia,,Moylan	cynthia.moylan@duke.edu	Gastroenterology	Duke University Medical Center	595 LaSalle Street, GSRB1, DUMC 3256	Durham	NC	27710	USA	ftp://ftp.ncbi.nlm.nih.gov/geo/samples/GSM789nnn/GSM789126/suppl/GSM789126.CEL.gz	54675	mild (fibrosis stage 0-1)	liver
GSM789129	NAFLD liver biopsy tissue 15271	GSM789129	Public on Aug 30 2013	Aug 31 2011	Aug 30 2013	RNA	1	NAFLD liver biopsy tissue	Homo sapiens	Stage: mild (fibrosis stage 0-1)	tissue: liver	total RNA	Qiagen Micro Kit according to manufacturer's instructions	biotin	Ambion MessageAmp Premier as described by the manufacturer	9606	Affymetrix GeneChip hybridization Oven 645	Affymetrix GeneChip Scanner 7G	Gene expression data from mild NAFLD patient	GC-RMA	GPL570	Cynthia,,Moylan	cynthia.moylan@duke.edu	Gastroenterology	Duke University Medical Center	595 LaSalle Street, GSRB1, DUMC 3256	Durham	NC	27710	USA	ftp://ftp.ncbi.nlm.nih.gov/geo/samples/GSM789nnn/GSM789129/suppl/GSM789129.CEL.gz	54675	mild (fibrosis stage 0-1)	liver
GSM789130	NAFLD liver biopsy tissue 15277	GSM789130	Public on Aug 30 2013	Aug 31 2011	Aug 30 2013	RNA	1	NAFLD liver biopsy tissue	Homo sapiens	Stage: mild (fibrosis stage 0-1)	tissue: liver	total RNA	Qiagen Micro Kit according to manufacturer's instructions	biotin	Ambion MessageAmp Premier as described by the manufacturer	9606	Affymetrix GeneChip hybridization Oven 645	Affymetrix GeneChip Scanner 7G	Gene expression data from mild NAFLD patient	GC-RMA	GPL570	Cynthia,,Moylan	cynthia.moylan@duke.edu	Gastroenterology	Duke University Medical Center	595 LaSalle Street, GSRB1, DUMC 3256	Durham	NC	27710	USA	ftp://ftp.ncbi.nlm.nih.gov/geo/samples/GSM789nnn/GSM789130/suppl/GSM789130.CEL.gz	54675	mild (fibrosis stage 0-1)	liver
GSM789131	NAFLD liver biopsy tissue 15290	GSM789131	Public on Aug 30 2013	Aug 31 2011	Aug 30 2013	RNA	1	NAFLD liver biopsy tissue	Homo sapiens	Stage: mild (fibrosis stage 0-1)	tissue: liver	total RNA	Qiagen Micro Kit according to manufacturer's instructions	biotin	Ambion MessageAmp Premier as described by the manufacturer	9606	Affymetrix GeneChip hybridization Oven 645	Affymetrix GeneChip Scanner 7G	Gene expression data from mild NAFLD patient	GC-RMA	GPL570	Cynthia,,Moylan	cynthia.moylan@duke.edu	Gastroenterology	Duke University Medical Center	595 LaSalle Street, GSRB1, DUMC 3256	Durham	NC	27710	USA	ftp://ftp.ncbi.nlm.nih.gov/geo/samples/GSM789nnn/GSM789131/suppl/GSM789131.CEL.gz	54675	mild (fibrosis stage 0-1)	liver
GSM789134	NAFLD liver biopsy tissue 15341	GSM789134	Public on Aug 30 2013	Aug 31 2011	Aug 30 2013	RNA	1	NAFLD liver biopsy tissue	Homo sapiens	Stage: mild (fibrosis stage 0-1)	tissue: liver	total RNA	Qiagen Micro Kit according to manufacturer's instructions	biotin	Ambion MessageAmp Premier as described by the manufacturer	9606	Affymetrix GeneChip hybridization Oven 645	Affymetrix GeneChip Scanner 7G	Gene expression data from mild NAFLD patient	GC-RMA	GPL570	Cynthia,,Moylan	cynthia.moylan@duke.edu	Gastroenterology	Duke University Medical Center	595 LaSalle Street, GSRB1, DUMC 3256	Durham	NC	27710	USA	ftp://ftp.ncbi.nlm.nih.gov/geo/samples/GSM789nnn/GSM789134/suppl/GSM789134.CEL.gz	54675	mild (fibrosis stage 0-1)	liver
GSM789135	NAFLD liver biopsy tissue 15342	GSM789135	Public on Aug 30 2013	Aug 31 2011	Aug 30 2013	RNA	1	NAFLD liver biopsy tissue	Homo sapiens	Stage: mild (fibrosis stage 0-1)	tissue: liver	total RNA	Qiagen Micro Kit according to manufacturer's instructions	biotin	Ambion MessageAmp Premier as described by the manufacturer	9606	Affymetrix GeneChip hybridization Oven 645	Affymetrix GeneChip Scanner 7G	Gene expression data from mild NAFLD patient	GC-RMA	GPL570	Cynthia,,Moylan	cynthia.moylan@duke.edu	Gastroenterology	Duke University Medical Center	595 LaSalle Street, GSRB1, DUMC 3256	Durham	NC	27710	USA	ftp://ftp.ncbi.nlm.nih.gov/geo/samples/GSM789nnn/GSM789135/suppl/GSM789135.CEL.gz	54675	mild (fibrosis stage 0-1)	liver
[truncated: 58 more rows]

## Sheet: GO
	ONTOLOGY	ID	Description	GeneRatio	BgRatio	pvalue	p.adjust	qvalue	geneID	Count
GO:0046631	BP	GO:0046631	alpha-beta T cell activation	16/116	181/18888	1.95381e-14	4.37293e-11	3.1396e-11	NFKBID/NFKBIZ/RORA/JUNB/CD83/ZBTB16/ZC3H12A/CD160/CD28/SOCS3/PRDM1/IFNG/BCL2/PTGER4/PRR7/GPR183	16
[truncated: 558 more rows]

## Sheet: KEGG
	category	subcategory	ID	Description	GeneRatio	BgRatio	pvalue	p.adjust	qvalue	geneID	Count
[truncated: 81 more rows]
